# Supplementary material for: Transcriptome differentiation in Cryptomeria japonica trees with different origins growing in the north and south of Japan
Source: PLoS One. 2025 Sep 26;20(9):e0320549. doi: 10.1371/journal.pone.0320549 (PMC12469258; doi:10.1371/journal.pone.0320549)
Supplement: S1 Table — A. Bioclimatic variables at the locations of source populations and common gardens, B. The description of bioclimatic variable. (XLSX) [file pone.0320549.s009.xlsx]

## Sheet: S1Table
S1 Table A. Bioclimatic variables at the locations of source populations and common gardens
Population	bio1	bio2	bio3	bio4	bio5	bio6	bio7	bio8	bio9	bio10	bio11	bio12	bio13	bio14	bio15	bio16	bio17	bio18	bio19	CTDIBRa	CTDKMTa	CTDMYGa
AJG	9.3125	6.79167	21.6986	903.705	26	-5.3	31.3	20.45	1.96667	20.45	-1.56667	1436	171	87	23.8685	478	269	478	329	6.87401	11.2153	3.7308
NBT	9.53333	7.05	22.2397	911.545	26.8	-4.9	31.7	20.9	6.7	20.9	-1.18333	1638	180	100	20.9054	517	309	517	339	6.56363	10.588	3.0855
ISN	10.9042	6.475	23.5455	766.777	25	-2.5	27.5	20.6	1.95	20.6	1.68333	1166	170	31	46.2733	440	113	440	153	5.66408	10.1683	5.48311
DND	9.9625	6.60833	22.4011	845.752	26	-3.5	29.5	2.9	6.96667	20.6	-0.133333	2185	257	117	25.5909	710	366	618	519	8.74309	11.3364	5.12709
BJD	8.47083	8.80833	25.9069	937.447	26.2	-7.8	34	19.85	-2.91667	19.85	-2.91667	1672	225	84	35.2744	607	268	607	268	6.82167	10.7582	3.32304
KWZ	13.5333	7.51667	27.6348	701.055	27	-0.2	27.2	20.0667	5.11667	22.25	5.05	2062	264	68	41.2791	730	232	723	316	4.9632	7.06873	4.4746
ASH	10.7	8.1	26.045	861.698	27.1	-4	31.1	20.9833	3	21.3167	0.35	1960	252	101	34.481	688	323	681	323	5.5318	8.70199	1.5493
SNG	13.4458	7.275	25.7979	775.533	27.5	-0.7	28.2	22.45	3.93333	22.9833	3.93333	2109	314	55	48.548	781	201	754	201	4.3538	6.65903	4.063
TYM	10.4042	8.30833	26.3757	872.167	26.9	-4.6	31.5	21.1167	2.56667	21.1167	-0.0833333	1815	259	86	38.7588	657	286	657	290	5.1285	8.67546	1.3249
OKI	12.6708	7.325	25.434	793.048	27.8	-1	28.8	22.6167	10.2	22.6167	3.28333	1772	215	105	22.2968	548	329	548	424	5.6414	8.59188	3.9057
AZJ	9.99167	7.03333	24.3368	820.102	24.7	-4.2	28.9	19.7333	2.55	20.0167	7.94729e-08	2210	384	77	53.1975	950	266	843	275	6.7626	8.86639	3.6567
YKS	13.5833	5.58333	24.5962	629.29	24.6	1.9	22.7	18.6333	7.85	21.25	5.76667	3344	554	133	44.1544	1325	459	1013	463	11.2552	10.3245	9.3073
IBRa	14.3417	9.64	29.538	803.422	30.4	-2.2579	32.6579	18.6045	6.1213	24.2067	4.3757	1398.03	289.55	18.4	66.7773	586.7	154.45	436.2	163.675	0	5.7984	4.5897
KMTa	17.4218	9.677	30.2933	800.488	33.5675	1.5168	32.0507	25.2833	11.5003	27.0967	7.4863	2069.6	545.375	28.125	89.8518	1162.85	172.25	989.7	216.85	5.7984	0	7.9369
MYGa	10.3462	8.629	26.488	884.71	27.7325	-4.8523	32.5848	16.9445	5.8935	21.2279	-0.3972	1667.78	374.925	66.075	61.0041	647.975	274.425	593.8	345.15	4.58967	7.9369	0
a. Bioclimatic variables are calculated based on the climatic data during the growth period of materials retrieved from AMGSD (see Materials and Methods)[30].
b. Climate transfer distance calculated based on the four PCs of PCA with climatic variables (see Materials and Methods).
S1 Table B. The description of bioclimatic variable
Vriable	description
bio1	Annual Mean Temperature
bio2	Mean Diurnal Range (Mean of monthly (max temp - min temp))
bio3	Isothermality (BIO2/BIO7) (×100)
bio4	Temperature Seasonality (standard deviation ×100)
bio5	Max Temperature of Warmest Month
bio6	Min Temperature of Coldest Month
bio7	Temperature Annual Range (BIO5-BIO6)
bio8	Mean Temperature of Wettest Quarter
bio9	Mean Temperature of Driest Quarter
bio10	Mean Temperature of Warmest Quarter
bio11	Mean Temperature of Coldest Quarter
bio12	Annual Precipitation
bio13	Precipitation of Wettest Month
bio14	Precipitation of Driest Month
bio15	Precipitation Seasonality (Coefficient of Variation)
bio16	Precipitation of Wettest Quarter
bio17	Precipitation of Driest Quarter
bio18	Precipitation of Warmest Quarter
bio19	Precipitation of Coldest Quarter
