# Supplementary material for: Transcriptome differentiation in Cryptomeria japonica trees with different origins growing in the north and south of Japan
Source: PLoS One. 2025 Sep 26;20(9):e0320549. doi: 10.1371/journal.pone.0320549 (PMC12469258; doi:10.1371/journal.pone.0320549)
Supplement: S2 Table — (XLSX) [file pone.0320549.s010.xlsx]

## Sheet: S2 Table
S2 Table. The climatic data of the sampling day
Site	Date	Daily max temp.a (℃)	Daily min temp. (℃)	Daily average temp (℃)	Precipitation (mm/day)	Relative humidity (%)	Solar radiation ( MJ/m2/day)	Sunshine duration (h/day)
IBR	2022.06.28	33.3	25.3	28.6	0	75.6	26.8	11.6
KMT	2020.08.08	33.1	24.6	28.4	0	73.7	23	7.9
MYG	2021.08.02	30.7	21.4	25.1	0	85.7	19.2	7.4
a. Because the values were obtained from AMGSD[30], they are lower than the temperatures reported in the main text.
