# Supplementary material for: Transcriptome differentiation in Cryptomeria japonica trees with different origins growing in the north and south of Japan
Source: PLoS One. 2025 Sep 26;20(9):e0320549. doi: 10.1371/journal.pone.0320549 (PMC12469258; doi:10.1371/journal.pone.0320549)
Supplement: S3 Table — (XLSX) [file pone.0320549.s011.xlsx]

## Sheet: S3Table
S3 Table. Outlier SNPs detected by pcadapt
Chr	Position	fdr	PC	GeneID	AT bestmatch	Gene desctiption	Gene Ontologya	Bioclimate variavles associated with genotypeb	Bioclimate variavles associated with gene expressionc	Overlapd	WGCNAe	Allele frequencyf
												Ura	Omote	Yaku
chr1	34339971	0.000284967	2	SUGI_0004350	AT5G58330	lactate/malate dehydrogenase family protein(AT5G58330)	GO:0006099~tricarboxylic acid cycle,GO:0006108~malate metabolic process,GO:0051775~response to redox state,					1	0.625	0.9
chr1	106883820	0.000366649	1	CJHT.464	AT1G09560	germin-like protein 5(GLP5)	GO:0010497~plasmodesmata-mediated intercellular transport,GO:2000280~regulation of root development,				yellow	0.977273	1	0.5
chr1	318600858	0.000443553	1	CJHT.983	AT2G35060	K+ uptake permease 11(KUP11)	GO:0006813~potassium ion transport,GO:0009555~pollen development,					0.931818	0.875	0.3
chr1	453042611	0.000109212	1	CJHT.1241	AT1G15060	alpha/beta hydrolase family protein(AT1G15060)	GO:0016042~lipid catabolic process,					1	0.9375	0.5
chr2	19423688	0.000219624	2	SUGI_0101530	AT5G64570	beta-D-xylosidase 4(XYL4)	GO:0009627~systemic acquired resistance,GO:0045493~xylan catabolic process,GO:0050832~defense response to fungus,					0.772727	0.1875	0.4
chr2	19622149	3.47262e-05	2	SUGI_0101540	no blast hit							0.772727	0.1875	0.6
chr2	19791422	0.000366649	2	SUGI_0101540	no blast hit							0.75	0.1875	0.6
chr2	22076926	0.000444289	2	SUGI_0102110	AT3G16910	acyl-activating enzyme 7(AAE7)	GO:0006083~acetate metabolic process,GO:0006097~glyoxylate cycle,GO:0019605~butyrate metabolic process,					0.954545	0.5625	1
chr2	35680248	0.000443553	2	CJHT.6165	AT3G61690				bio10(IBR)			1	0.625	0.9
chr2	36168208	3.47262e-05	2	CJHT.6167	AT2G01820	Leucine-rich repeat protein kinase family protein(AT2G01820)	GO:0009555~pollen development,					1	0.6875	1
chr2	58154252	1.22381e-08	1	SUGI_0107560	AT3G48050	protein SUO(SUO)	GO:0035278~miRNA-mediated gene silencing by inhibition of translation,					1	1	0.3
chr2	310377508	0.00063926	1	SUGI_0143410	AT5G19070			bio1, bio4, bio6, bio7, bio11, bio15				0.0909091	0.6875	0.7
chr2	554931041	0.000262575	1	SUGI_0180200	AT1G75140							1	0.9375	0.5
chr2	664117167	0.000490911	1	CJHT.7770	no blast hit							0.0681818	0.0625	0.7
chr2	665220331	2.50325e-05	1	CJHT.7774	AT3G61480	Quinoprotein amine dehydrogenase, beta chain-like; RIC1-like guanyl-nucleotide exchange factor(AT3G61480)	GO:0006886~intracellular protein transport,GO:0042147~retrograde transport, endosome to Golgi	bio6, bio12, bio16				0.0227273	0.125	0.7
chr2	665494070	6.53096e-05	1	CJHT.7775	AT2G26280							0.909091	1	0.3
chr2	672894068	2.43991e-05	1	CJHT.7800	AT5G61770	PETER PAN-like protein(PPAN)	GO:0000463~maturation of LSU-rRNA from tricistronic rRNA transcript (SSU-rRNA, 5.8S rRNA, LSU-rRNA),GO:0006364~rRNA processing,GO:0006412~translation,					0.977273	1	0.4
chr3	14593437	0.000141357	1	SUGI_0200930	AT1G50200	Alanyl-tRNA synthetase(ALATS)	GO:0070143~mitochondrial alanyl-tRNA aminoacylation,					1	0.875	0.4
chr3	17077669	0.000398223	1	CJHT.7904	AT5G39400	Calcium/lipid-binding (CaLB) phosphatase(PTEN1)	GO:0006629~lipid metabolic process,GO:0009555~pollen development,GO:0016311~dephosphorylation,GO:0046856~phosphatidylinositol dephosphorylation,					1	0.875	0.4
chr3	19051341	2.38555e-07	1	CJHT.7921	AT1G71430	uncharacterized protein(AT1G71430)	GO:0000492~box C/D snoRNP assembly,					0.931818	0.9375	0.2
chr3	38546002	2.98222e-05	1	SUGI_0204630	AT2G05810							0.977273	1	0.4
chr3	63954640	1.83906e-07	1	CJHT.8042	AT2G45330	RNA 2'-phosphotransferase, Tpt1 / KptA family(emb1067)	GO:0009793~embryo development ending in seed dormancy,					0.0454545	0	0.6
chr3	77800734	2.3828e-05	1	CJHT.8065	AT5G26230	membrane-associated kinase regulator(MAKR1)	GO:0006629~lipid metabolic process,GO:0009741~response to brassinosteroid,GO:0009742~brassinosteroid mediated signaling pathway,					0.977273	0.9375	0.3
chr3	93053360	5.64284e-14	1	CJHT.8110	AT2G35630	ARM repeat superfamily protein(MOR1)	GO:0000226~microtubule cytoskeleton organization,GO:0000911~cytokinesis by cell plate formation,GO:0007051~spindle organization,GO:0009920~cell plate formation involved in plant-type cell wall biogenesis,GO:0030951~establishment or maintenance of microtubule cytoskeleton polarity,GO:0046785~microtubule polymerization,					0.977273	1	0.4
chr3	93411573	5.64284e-14	1	CJHT.8111	AT4G27760	NAD(P)-binding Rossmann-fold superfamily protein(FEY)	GO:0007275~multicellular organism development,GO:0010073~meristem maintenance,GO:2000024~regulation of leaf development,					0.977273	1	0.4
chr3	125021276	0.000307071	1	SUGI_0216160	AT5G58040	FIP1[V]-like protein(FIP1[V])	GO:0006396~RNA processing,GO:0006397~mRNA processing,					0.977273	1	0.5
chr3	134821904	2.50892e-30	1	SUGI_0217250	AT1G10760	Pyruvate phosphate dikinase, PEP/pyruvate binding domain-containing protein(SEX1)	GO:0005983~starch catabolic process,GO:0009610~response to symbiotic fungus,GO:0009631~cold acclimation,					1	1	0.2
chr3	206887060	0.00015968	1	CJHT.8462	AT3G19510	Homeodomain-like protein with RING/FYVE/PHD-type zinc finger domain-containing protein(HAT3.1)	GO:0045893~positive regulation of DNA-templated transcription	bio5, bio12, bio13, bio16, bio18				0.977273	1	0.6
chr3	267527869	1.36047e-05	1	CJHT.8630	AT1G68930	pentatricopeptide (PPR) repeat-containing protein(AT1G68930)	GO:0009451~RNA modification,					1	0.9375	0.3
chr3	271500707	0.000764423	2	SUGI_0239010	AT1G18490	2-aminoethanethiol dioxygenase, putative (DUF1637)(AT1G18490)	GO:0018171~peptidyl-cysteine oxidation,GO:0070483~detection of hypoxia,GO:0071456~cellular response to hypoxia,					0	0.3125	0
chr3	342787318	9.37972e-14	1	CJHT.8865	AT3G19950	RING/U-box superfamily protein(AT3G19950)	GO:0016567~protein ubiquitination,					0.977273	1	0.4
chr3	407768996	1.86046e-10	1	CJHT.9124	AT5G23340			bio5, bio12, bio13, bio16, bio18				0.977273	1	0.4
chr3	409721003	7.63737e-05	1	CJHT.9133	AT2G02570	nucleic acid binding/RNA binding protein(AT2G02570)	GO:0006397~mRNA processing	bio5, bio12, bio13, bio16, bio18				0.977273	1	0.6
chr3	409829555	4.31081e-16	1	SUGI_0262560	AT1G44446	Pheophorbide a oxygenase family protein with Rieske 2Fe-2S domain-containing protein(CH1)	GO:0009644~response to high light intensity,GO:0015995~chlorophyll biosynthetic process,GO:0045038~protein import into chloroplast thylakoid membrane,GO:0070208~protein heterotrimerization	bio2, bio4, bio5, bio7, bio12, bio13, bio16, bio18				0.977273	1	0.5
chr3	410682118	4.31081e-16	1	CJHT.9137	AT2G03810	18S pre-ribosomal assembly protein gar2-like protein(AT2G03810)	GO:0009786~regulation of asymmetric cell division	bio2, bio4, bio5, bio7, bio12, bio13, bio16, bio18				0.977273	1	0.5
chr3	410976447	4.31081e-16	1	CJHT.9139	AT3G07565			bio2, bio4, bio5, bio7, bio12, bio13, bio16, bio18				0.977273	1	0.5
chr3	412605282	0.000321551	1	SUGI_0263000	AT1G06920	ovate family protein 4(OFP4)	GO:0045892~negative regulation of DNA-templated transcription,GO:0071548~response to dexamethasone,GO:2000652~regulation of secondary cell wall biogenesis	bio1, bio4, bio6, bio7, bio9, bio11				0.954545	0.9375	0.5
chr3	412606648	0.000444289	1	SUGI_0263000	AT1G06920	ovate family protein 4(OFP4)	GO:0045892~negative regulation of DNA-templated transcription,GO:0071548~response to dexamethasone,GO:2000652~regulation of secondary cell wall biogenesis,	bio1, bio4, bio6, bio7, bio9, bio11				0.977273	0.8125	0.5
chr3	568478483	0.000188392	1	SUGI_0279570	AT1G05380			bio1, bio4, bio6, bio7, bio9, bio11				1	0.9375	0.6
chr3	708218709	1.13523e-08	1	SUGI_0297210	no blast hit							0.977273	0.875	0.2
chr3	708427939	1.52956e-09	1	CJHT.9835	AT4G27500	proton pump interactor 1(PPI1)	GO:0010155~regulation of proton transport,					0.977273	0.9375	0.3
chr3	712753931	2.16797e-29	1	SUGI_0297870	AT5G04820	ovate family protein 13(OFP13)	GO:0045892~negative regulation of DNA-templated transcription,					1	1	0.3
chr3	737235403	0.000284967	1	SUGI_0300890	AT4G02715							1	0.9375	0.5
chr3	957358787	0.000162556	1	CJHT.10423	AT3G12810	SNF2 domain-containing protein / helicase domain-containing protein(PIE1)	GO:0006325~chromatin organization,GO:0009908~flower development,GO:0009910~negative regulation of flower development,GO:0030154~cell differentiation,GO:0042742~defense response to bacterium,GO:0046686~response to cadmium ion,GO:0048441~petal development,GO:0048451~petal formation,				green	0.977273	1	0.5
chr3	971055691	9.46285e-13	1	SUGI_0333090	AT1G15520	pleiotropic drug resistance 12(ABCG40)	GO:0002229~defense response to oomycetes,GO:0009408~response to heat,GO:0009409~response to cold,GO:0009414~response to water deprivation,GO:0009723~response to ethylene,GO:0009737~response to abscisic acid,GO:0009738~abscisic acid-activated signaling pathway,GO:0009751~response to salicylic acid,GO:0009753~response to jasmonic acid,GO:0010193~response to ozone,GO:0010496~intercellular transport,…					1	0.9375	0.4
chr3	971815917	2.85409e-15	1	CJHT.10465	AT3G29010	Biotin/lipoate A/B protein ligase family(AT3G29010)	GO:0036211~protein modification process,					1	0.9375	0.3
chr3	985510636	1.58677e-07	1	SUGI_0334680	AT5G07830	glucuronidase 2(GUS2)	GO:0009826~unidimensional cell growth,	bio14				0.931818	1	0.3
chr3	986147759	2.58456e-15	1	CJHT.10507	AT5G58340			bio1, bio4, bio6, bio7, bio9, bio11				1	0.9375	0.3
chr3	993707634	3.76802e-08	1	CJHT.10526	no blast hit							1	1	0.4
chr3	994332812	3.2274e-05	1	CJHT.10529	AT1G74270	Ribosomal protein L35Ae family protein(AT1G74270)	GO:0006412~translation,					0.0681818	0.125	0.8
chr3	994332816	2.36365e-30	1	CJHT.10529	AT1G74270	Ribosomal protein L35Ae family protein(AT1G74270)	GO:0006412~translation,					1	1	0.4
chr3	1007401892	0.000195234	1	SUGI_0338130	AT5G38520	alpha/beta-Hydrolases superfamily protein(AT5G38520)	GO:0015994~chlorophyll metabolic process,	bio1, bio4, bio6, bio7, bio11				1	0.9375	0.6
chr4	12741199	6.53096e-05	1	SUGI_0341370	AT4G21350	plant U-box 8(PUB8)	GO:0006511~ubiquitin-dependent protein catabolic process,GO:0009738~abscisic acid-activated signaling pathway,GO:0016567~protein ubiquitination	bio1, bio4, bio6, bio7, bio11				0.931818	0.5625	0.2
chr4	13213558	6.53096e-05	1	CJHT.10636	AT3G13230	RNA-binding KH domain-containing protein(AT3G13230)	GO:0008150~biological_process	bio1, bio4, bio6, bio7, bio11				0.931818	0.5625	0.2
chr4	287589529	6.68904e-12	1	CJHT.11178	AT1G19680							0.977273	1	0.4
chr4	565209622	0.000128794	1	SUGI_0417950	AT4G16580							0.954545	0.9375	0.4
chr4	715748716	0.000277341	1	SUGI_0441050	AT3G20780	topoisomerase 6 subunit B(TOP6B)	GO:0000902~cell morphogenesis,GO:0006265~DNA topological change,GO:0007389~pattern specification process,GO:0009741~response to brassinosteroid,GO:0010026~trichome differentiation,GO:0042023~DNA endoreduplication,					1	0.9375	0.5
chr4	716161847	2.19835e-11	1	SUGI_0441130	AT3G44190							1	0.9375	0.4
chr5	45220318	0.000976674	1	SUGI_0455600	AT5G41380	CCT motif family protein(AT5G41380)	GO:0009909~regulation of flower development,					1	0.9375	0.4
chr5	318083394	3.55855e-05	1	SUGI_0496730	AT1G63000	nucleotide-rhamnose synthase/epimerase-reductase(NRS/ER)	GO:0009058~biosynthetic process,GO:0010253~UDP-rhamnose biosynthetic process,GO:0019305~dTDP-rhamnose biosynthetic process,GO:0071555~cell wall organization	bio14, bio17				0.977273	1	0.6
chr5	520679836	7.80642e-05	1	SUGI_0518110	AT2G26990	proteasome family protein(FUS12)	GO:0000338~protein deneddylation,GO:0009585~red, far-red light phototransduction,GO:0009640~photomorphogenesis,GO:0030163~protein catabolic process	bio4				0.909091	0.8125	0.2
chr5	525386070	0.000454585	1	SUGI_0518530	AT2G36130	Cyclophilin-like peptidyl-prolyl cis-trans isomerase family protein(AT2G36130)	GO:0006457~protein folding,			[20]		0.886364	0.8125	0.2
chr5	525539315	0.000454585	1	SUGI_0518590	AT1G31830	Amino acid permease family protein(PUT2)	GO:0015846~polyamine transport,					0.886364	0.8125	0.2
chr5	530795151	0.000412237	1	CJHT.13660	AT5G36110	cytochrome P450, family 716, subfamily A, polypeptide 1(CYP716A1)	GO:0006722~triterpenoid metabolic process,		bio1,bio6,bio11(MYG)			0.772727	1	0.2
chr5	772297196	4.12842e-16	1	SUGI_0554660	AT2G24640	ubiquitin-specific protease 19(UBP19)	GO:0006508~proteolysis,GO:0016579~protein deubiquitination,	bio1, bio4, bio6, bio7,bio11, bio12, bio13, bio16, bio18				1	0.9375	0.5
chr5	772750714	2.27929e-08	1	SUGI_0554720	AT3G48050	protein SUO(SUO)	GO:0035278~miRNA-mediated gene silencing by inhibition of translation,	bio1, bio4, bio6, bio7,bio11, bio12, bio13, bio16, bio18				1	0.875	0.5
chr5	774600929	0.000178191	1	CJHT.14224	AT5G57710	Double Clp-N motif-containing P-loop nucleoside triphosphate hydrolases superfamily protein(AT5G57710)	GO:0009845~seed germination,GO:0080167~response to karrikin,GO:0090351~seedling development,GO:1902347~response to strigolactone	bio1, bio4, bio6, bio7, bio11				0.0454545	0.4375	0.8
chr5	919473891	1.00373e-14	1	SUGI_0576210	AT1G27461	uncharacterized protein(AT1G27461)	GO:0006355~regulation of DNA-templated transcription,GO:0006970~response to osmotic stress,GO:0009409~response to cold,GO:0010162~seed dormancy process,GO:0048838~release of seed from dormancy,					1	1	0.2
chr5	921838788	2.55917e-07	1	SUGI_0576330	AT1G10050	glycosyl hydrolase family 10 protein / carbohydrate-binding domain-containing protein(AT1G10050)	GO:0000272~polysaccharide catabolic process,GO:0045493~xylan catabolic process,					0.954545	0.875	0.2
chr5	922129758	8.81656e-10	1	CJHT.14518	AT5G62890	Xanthine/uracil permease family protein(AT5G62890)	GO:0055085~transmembrane transport,				grey	0.954545	0.8125	0.1
chr5	922130123	3.47262e-05	1	SUGI_0576340	AT5G62890	Xanthine/uracil permease family protein(AT5G62890)	GO:0055085~transmembrane transport,		bio12(IBR)	[20]		0.977273	0.9375	0.3
chr6	39443024	2.50325e-05	1	CJHT.14724	AT4G29430	ribosomal protein S15A E(rps15ae)	GO:0006412~translation,					0.977273	1	0.4
chr6	40155169	6.53096e-05	1	SUGI_0584510	AT5G56740	histone acetyltransferase of the GNAT family 2(HAG2)	GO:0031509~subtelomeric heterochromatin formation,					0.886364	1	0.3
chr6	78205835	4.39262e-05	2	CJHT.14819	AT4G37900	hypothetical protein (duplicated DUF1399)(AT4G37900)	GO:0009734~auxin-activated signaling pathway,GO:0010928~regulation of auxin mediated signaling pathway,GO:0071470~cellular response to osmotic stress,GO:2000028~regulation of photoperiodism, flowering,				grey	0.977273	0.5625	1
chr6	114331002	7.95614e-07	2	SUGI_0593660	AT5G11490	adaptin family protein(AT5G11490)	GO:0006886~intracellular protein transport,GO:0016192~vesicle-mediated transport	bio14, bio17				1	0.625	1
chr6	144349865	2.0363e-09	1	CJHT.15030	AT3G13200	Cwf15 / Cwc15 cell cycle control family protein(EMB2769)	GO:0000398~mRNA splicing, via spliceosome	bio2			red	0.977273	0.9375	0.3
chr6	228417010	4.117e-06	1	SUGI_0609060	no blast hit							0.954545	0.9375	0.3
chr6	391576909	0.000695871	1	CJHT.15565	AT5G15380	domains rearranged methylase 1(DRM1)	GO:0006346~DNA methylation-dependent constitutive heterochromatin formation,GO:0009744~response to sucrose,GO:0009749~response to glucose,GO:0009750~response to fructose,GO:0032259~methylation,GO:0050832~defense response to fungus,					1	0.9375	0.5
chr6	392220307	0.000695871	1	CJHT.15567	AT3G15354	SPA1-related 3(SPA3)	GO:0009585~red, far-red light phototransduction,GO:0009640~photomorphogenesis,					1	0.9375	0.5
chr6	392907387	1.15099e-10	1	CJHT.15568	AT3G55250	calcium homeostasis regulator(PDE329)	GO:0048564~photosystem I assembly	bio2				1	0.9375	0.4
chr6	394194554	0.000695871	1	CJHT.15570	AT1G53050	Protein kinase superfamily protein(AT1G53050)	GO:0051301~cell division,					1	0.9375	0.5
chr6	405890548	5.91594e-19	1	SUGI_0625940	AT1G70330	equilibrative nucleotide transporter 1(ENT1)	GO:1901642~nucleoside transmembrane transport,					0.977273	1	0.2
chr6	474633046	0.000575002	1	CJHT.15815	AT5G04895	DEA(D/H)-box RNA helicase family protein(ABO6)	GO:0008150~biological_process,					1	0.875	0.5
chr6	477296426	2.43991e-05	1	CJHT.15819	AT1G17980	poly(A) polymerase 1(PAPS1)	GO:0006397~mRNA processing,GO:0008285~negative regulation of cell population proliferation,GO:0009908~flower development,GO:0031123~RNA 3'-end processing,GO:0045824~negative regulation of innate immune response,GO:0048366~leaf development,GO:0048451~petal formation,					1	0.9375	0.4
chr6	477532300	0.000696408	1	CJHT.15820	AT5G19010	mitogen-activated protein kinase 16(MPK16)	GO:0007165~signal transduction,		bio1,bio4,bio6,bio7,bio11(MYG)			0.977273	0.9375	0.4
chr6	478342314	2.43991e-05	1	CJHT.15823	no blast hit							1	0.9375	0.4
chr6	482199936	3.04414e-08	1	CJHT.15835	AT5G20930	Protein kinase superfamily protein(TSL)	GO:0060147~regulation of post-transcriptional gene silencing,GO:1900368~regulation of post-transcriptional gene silencing by regulatory ncRNA,					1	1	0.4
chr6	483298410	3.04414e-08	1	SUGI_0636980	AT3G01470	homeobox 1(HB-1)	GO:0001558~regulation of cell growth,GO:0009637~response to blue light,GO:0009651~response to salt stress,GO:0009965~leaf morphogenesis,GO:0017148~negative regulation of translation,GO:0045893~positive regulation of DNA-templated transcription,					1	1	0.4
chr6	484349467	3.04414e-08	1	SUGI_0637100	AT4G00990	Transcription factor jumonji (jmjC) domain-containing protein(AT4G00990)	GO:0009414~response to water deprivation,GO:0009617~response to bacterium,GO:0040029~epigenetic regulation of gene expression,GO:0042742~defense response to bacterium,GO:0090333~regulation of stomatal closure,GO:1902584~positive regulation of response to water deprivation,GO:2000028~regulation of photoperiodism, flowering,					1	1	0.4
chr6	484749998	3.04414e-08	1	SUGI_0637120	AT3G58470	nucleic acid binding / methyltransferase(AT3G58470)	GO:0032259~methylation,					1	1	0.4
chr6	484913293	3.04414e-08	1	CJHT.15840	AT3G58470	nucleic acid binding / methyltransferase(AT3G58470)	GO:0032259~methylation,					1	1	0.4
chr6	487056213	0.000366649	1	CJHT.15842	AT1G69850	nitrate transporter 1:2(NRT1:2)	GO:0009624~response to nematode,GO:0010119~regulation of stomatal movement,GO:0042128~nitrate assimilation,GO:0080168~abscisic acid transport,					1	0.875	0.4
chr6	494001325	2.81781e-10	1	CJHT.15845	AT3G11910	ubiquitin-specific protease 13(UBP13)	GO:0006508~proteolysis,GO:0009867~jasmonic acid mediated signaling pathway,GO:0010078~maintenance of root meristem identity,GO:0016579~protein deubiquitination,GO:0031647~regulation of protein stability,GO:0070646~protein modification by small protein removal,GO:2000280~regulation of root development,					1	1	0.3
chr6	579972651	0.000730366	1	SUGI_0650450	AT5G13300	ARF GTPase-activating protein(SFC)	GO:0006897~endocytosis,GO:0009733~response to auxin,GO:0009965~leaf morphogenesis,GO:0010051~xylem and phloem pattern formation,GO:0010087~phloem or xylem histogenesis,					0.977273	1	0.5
chr7	399732672	0.00015968	1	SUGI_0733750	AT1G25510	Eukaryotic aspartyl protease family protein(AT1G25510)	GO:0006508~proteolysis	bio1, bio4, bio6, bio7, bio11				0.977273	0.875	0.5
chr7	400324394	0.00015968	1	SUGI_0733830	AT3G45300	isovaleryl-CoA-dehydrogenase(IVD)	GO:0006552~L-leucine catabolic process,GO:0009083~branched-chain amino acid catabolic process,GO:0010230~alternative respiration,GO:0044248~cellular catabolic process,GO:0044281~small molecule metabolic process	bio1, bio4, bio6, bio7, bio11				0.977273	0.875	0.5
chr7	408332571	3.28775e-06	1	SUGI_0734910	AT3G13540	myb domain protein 5(MYB5)	GO:0009845~seed germination,GO:0010026~trichome differentiation,GO:0010090~trichome morphogenesis,GO:0010214~seed coat development,GO:0010468~regulation of gene expression,GO:0048354~mucilage biosynthetic process involved in seed coat development,					0.977273	0.9375	0.5
chr7	585043642	1.1662e-25	1	SUGI_0753470	AT2G38300	myb-like HTH transcriptional regulator family protein(AT2G38300)	GO:0006355~regulation of DNA-templated transcription,GO:0045892~negative regulation of DNA-templated transcription,					1	1	0.3
chr7	796433460	3.12143e-29	1	SUGI_0780710	AT2G40610	expansin A8(EXPA8)	GO:0006949~syncytium formation,GO:0009635~response to herbicide,GO:0009653~anatomical structure morphogenesis,GO:0009664~plant-type cell wall organization,GO:0009826~unidimensional cell growth,GO:0009828~plant-type cell wall loosening,					1	1	0.3
chr7	797129026	2.36365e-30	1	SUGI_0780870	AT4G18760	receptor like protein 51(RLP51)	GO:0006952~defense response,GO:0007165~signal transduction,GO:0009617~response to bacterium,GO:0031347~regulation of defense response,GO:1900426~positive regulation of defense response to bacterium,GO:1902290~positive regulation of defense response to oomycetes,					1	1	0.4
chr7	805072800	6.53096e-05	1	CJHT.18139	no blast hit							1	0.9375	0.5
chr7	811056006	8.94122e-07	1	SUGI_0782420	AT5G01740			bio2				0.977273	0.9375	0.4
chr7	815376282	0.000846029	1	CJHT.18154	AT3G15090	GroES-like zinc-binding alcohol dehydrogenase family protein		bio1, bio4, bio6, bio7, bio11		[19]		0.931818	0.6875	0.3
chr7	828917115	1.59308e-12	1	SUGI_0784580	AT2G38460	iron regulated 1(IREG1)	GO:0006824~cobalt ion transport,GO:0034755~iron ion transmembrane transport	bio1, bio4, bio6, bio7, bio11				1	0.9375	0.4
chr7	830760230	1.18791e-22	1	CJHT.18192	AT3G14940	phosphoenolpyruvate carboxylase 3(PPC3)	GO:0006099~tricarboxylic acid cycle,GO:0015977~carbon fixation,GO:0015979~photosynthesis	bio14, bio17				0.977273	0.875	0
chr7	845489164	9.37215e-22	1	CJHT.18219	AT3G15060	RAB GTPase homolog A1G(RABA1g)	GO:0015031~protein transport,GO:0042546~cell wall biogenesis,					1	1	0.3
chr7	847943478	9.85834e-11	1	SUGI_0787230	AT2G16920	ubiquitin-conjugating enzyme 23(UBC23)	GO:0016567~protein ubiquitination,					0.0227273	0	0.7
chr7	848384216	1.72353e-06	1	CJHT.18232	AT1G45180	RING/U-box superfamily protein(AT1G45180)	GO:0009845~seed germination,GO:0010218~response to far red light,					1	1	0.4
chr7	851543792	6.13381e-06	1	SUGI_0787890	AT5G01310	APRATAXIN-like protein(APTX)	GO:0006139~nucleobase-containing compound metabolic process,GO:0006790~sulfur compound metabolic process,GO:0009150~purine ribonucleotide metabolic process,					1	0.9375	0.3
chr7	852746376	5.761e-44	1	CJHT.18255	AT1G28520	vascular plant one zinc finger protein(VOZ1)	GO:0006355~regulation of DNA-templated transcription,GO:0009408~response to heat,GO:0009414~response to water deprivation,GO:0009585~red, far-red light phototransduction,GO:0009631~cold acclimation,GO:0009651~response to salt stress,GO:0042742~defense response to bacterium,GO:0045893~positive regulation of DNA-templated transcription,GO:0048574~long-day photoperiodism, flowering,GO:0048578~positi…					1	1	0.2
chr8	14324409	1.49652e-07	1	CJHT.18363	AT2G26780	ARM repeat superfamily protein(AT2G26780)	GO:0043248~proteasome assembly,					0.977273	0.8125	0.1
chr8	45328556	0.000262575	1	SUGI_0796650	AT5G05280	RING/U-box superfamily protein(AT5G05280)	GO:0009555~pollen development,GO:0009901~anther dehiscence,GO:0016567~protein ubiquitination,GO:0048443~stamen development,GO:0080141~regulation of jasmonic acid biosynthetic process,					0.977273	1	0.4
chr8	86591113	0.000270908	1	CJHT.18561	no blast hit			bio1, bio4, bio6, bio7, bio11				0.25	0.9375	1
chr8	182111914	6.34278e-07	1	SUGI_0813520	AT4G17080	Histone H3 K4-specific methyltransferase SET7/9 family protein(AT4G17080)	GO:0032259~methylation,					0.954545	1	0.4
chr8	318049193	0.000412237	1	SUGI_0829980	AT4G14110	COP9 signalosome, subunit CSN8(COP9)	GO:0000338~protein deneddylation,GO:0009416~response to light stimulus,GO:0009585~red, far-red light phototransduction,GO:0009640~photomorphogenesis,GO:0009753~response to jasmonic acid,GO:0010387~COP9 signalosome assembly	bio9				0.909091	0.9375	0.3
chr8	411522697	0.000267967	1	SUGI_0839520	AT3G04290	Li-tolerant lipase 1(LTL1)	GO:0009751~response to salicylic acid,GO:0010226~response to lithium ion,GO:0016042~lipid catabolic process,GO:0042538~hyperosmotic salinity response,					0.954545	1	0.4
chr8	688715998	0.000312603	2	SUGI_0878100	AT3G45100	UDP-Glycosyltransferase superfamily protein(SETH2)	GO:0006506~GPI anchor biosynthetic process,GO:0009846~pollen germination,GO:0009860~pollen tube growth,					0.954545	0.5	0.8
chr9	127806649	0.000258153	1	CJHT.20298	AT3G28430	CLEC16A-like protein(AT3G28430)	GO:0001708~cell fate specification,GO:0009718~anthocyanin-containing compound biosynthetic process,GO:0016192~vesicle-mediated transport,GO:0044090~positive regulation of vacuole organization,GO:1903415~flavonoid transport from endoplasmic reticulum to plant-type vacuole,					0	0.0625	0.5
chr9	403939131	0.000444289	1	SUGI_0932570	AT1G14570							0.136364	0.0625	0.8
chr9	404897147	0.000444289	1	CJHT.20847	AT1G30825	Arp2/3 complex, 34 kD subunit p34-Arc(DIS2)	GO:0007015~actin filament organization,GO:0010090~trichome morphogenesis,GO:0030041~actin filament polymerization,GO:0034314~Arp2/3 complex-mediated actin nucleation,					0.136364	0.0625	0.8
chr9	542572021	0.000443553	1	SUGI_0950930	AT3G13930	Dihydrolipoamide acetyltransferase, long form protein(AT3G13930)	GO:0006086~pyruvate decarboxylation to acetyl-CoA,					0.977273	1	0.5
chr9	550156867	6.53096e-05	1	CJHT.21227	AT2G31140	Peptidase S24/S26A/S26B/S26C family protein(AT2G31140)	GO:0006465~signal peptide processing,GO:0006627~protein processing involved in protein targeting to mitochondrion	bio14, bio17				0.909091	1	0.3
chr10	259788	1.20578e-09	1	CJHT.1995	AT3G18430	Calcium-binding EF-hand family protein(AT3G18430)	GO:0008150~biological_process,		bio1,bio11(KMT), bio11(MYG)			0.954545	1	0.4
chr10	605508	0.000674781	1	SUGI_0981440	no blast hit							0.954545	1	0.5
chr10	1507929	0.000722013	1	CJHT.1998	AT2G22740	SU(VAR)3-9 homolog 6(SUVH6)	GO:0032259~methylation	bio2, bio5				0.954545	0.875	0.4
chr10	2417694	0.000674781	1	SUGI_0981620	AT1G04120	multidrug resistance-associated protein 5(ABCC5)	GO:0009651~response to salt stress,GO:0030007~intracellular potassium ion homeostasis,GO:1901527~abscisic acid-activated signaling pathway involved in stomatal movement,GO:1990069~stomatal opening,					0.954545	1	0.5
chr10	8878844	2.16822e-06	1	SUGI_0982720	AT1G32080	uncharacterized protein(LrgB)	GO:0009658~chloroplast organization,GO:0009737~response to abscisic acid,GO:0009853~photorespiration,GO:0010118~stomatal movement,GO:0042631~cellular response to water deprivation,GO:0048527~lateral root development,GO:0097339~glycolate transmembrane transport,GO:1901975~glycerate transmembrane transport,		bio1,bio6,bio11(KMT)			0.977273	0.9375	0.5
chr10	27151471	0.000209495	1	CJHT.2094	AT1G10780							1	0.9375	0.5
chr10	232668369	0.000366649	1	CJHT.2694	AT2G33620				bio13,bio18(IBR)			0.977273	1	0.5
chr10	268494004	0.000267967	1	SUGI_1021350	AT3G50520	Phosphoglycerate mutase family protein(AT3G50520)						0.977273	1	0.6
chr10	273462489	8.50493e-13	1	SUGI_1022180	AT1G55540	Nuclear pore complex protein(LNO1)	GO:0006405~RNA export from nucleus,GO:0009793~embryo development ending in seed dormancy,GO:0010070~zygote asymmetric cell division,GO:0015031~protein transport,GO:0051028~mRNA transport	bio1, bio4, bio6, bio7, bio11				1	0.9375	0.4
chr10	273547920	1.16958e-05	1	SUGI_1022180	AT1G55540	Nuclear pore complex protein(LNO1)	GO:0006405~RNA export from nucleus,GO:0009793~embryo development ending in seed dormancy,GO:0010070~zygote asymmetric cell division,GO:0015031~protein transport,GO:0051028~mRNA transport	bio4, bio7				0.909091	0.75	0.1
chr10	281340411	0.000301774	1	CJHT.2830	AT2G22540	K-box region and MADS-box transcription factor family protein(SVP)	GO:0009266~response to temperature stimulus,GO:0009908~flower development,GO:0009910~negative regulation of flower development,GO:0010076~maintenance of floral meristem identity,GO:0010582~floral meristem determinacy,GO:0030154~cell differentiation,GO:0045892~negative regulation of DNA-templated transcription,GO:0045944~positive regulation of transcription by RNA polymerase II,GO:0048438~floral w…					1	0.9375	0.5
chr10	478787715	0.000303334	1	SUGI_1049800	AT3G27700							0.977273	1	0.4
chr10	479297669	0.000303334	1	CJHT.3317	AT1G11870	Seryl-tRNA synthetase(SRS)	GO:0006434~seryl-tRNA aminoacylation,GO:0007005~mitochondrion organization,GO:0009658~chloroplast organization,GO:0043039~tRNA aminoacylation,GO:0048481~plant ovule development,				grey	0.977273	1	0.4
chr10	480041618	0.000303334	1	CJHT.3318	AT5G27990	Pre-rRNA-processing protein TSR2, conserved region(AT5G27990)	GO:0006364~rRNA processing,					0.977273	1	0.4
chr10	828910873	0.00060795	1	CJHT.4103	AT1G18800	NAP1-related protein 2(NRP2)	GO:0000724~double-strand break repair via homologous recombination,GO:0006334~nucleosome assembly,GO:0010311~lateral root formation,GO:0016444~somatic cell DNA recombination,GO:0030154~cell differentiation,GO:0051301~cell division,				yellow	0.977273	1	0.5
chr10	855418925	0.000764423	1	SUGI_1103140	AT4G16340	guanyl-nucleotide exchange factors;GTPase binding;GTP binding protein(SPK1)	GO:0007264~small GTPase-mediated signal transduction,GO:0008064~regulation of actin polymerization or depolymerization,GO:0008360~regulation of cell shape,GO:0009734~auxin-activated signaling pathway,GO:0009958~positive gravitropism,GO:0010928~regulation of auxin mediated signaling pathway,GO:0016192~vesicle-mediated transport,GO:0043622~cortical microtubule organization,GO:0048446~petal morphoge…					1	0.9375	0.5
chr10	895303624	7.6937e-08	1	SUGI_1107420	AT3G09580							1	0.9375	0.2
chr10	901604390	0.000184328	1	CJHT.4252	AT4G32010	HSI2-like 1(HSL1)	GO:0006355~regulation of DNA-templated transcription,GO:0010030~positive regulation of seed germination,GO:2000034~regulation of seed maturation,					1	0.9375	0.4
chr10	912916396	7.13424e-20	1	CJHT.4275	AT2G33840	Tyrosyl-tRNA synthetase, class Ib, bacterial/mitochondrial(AT2G33840)	GO:0006418~tRNA aminoacylation for protein translation	bio5, bio9, bio12, bio13, bio14,bio16, bio17, bio18,bio19				0.977273	0.875	0
chr10	921987145	0.000764423	1	SUGI_1110500	AT1G64940			bio1,bio6, bio11				0.977273	0.8125	0.3
chr11	57843880	4.94037e-05	1	CJHT.4488	AT4G36280	Histidine kinase-, DNA gyrase B-, and HSP90-like ATPase family protein(CRH1)	GO:0006281~DNA repair,GO:0006282~regulation of DNA repair,GO:0006325~chromatin organization,GO:0009626~plant-type hypersensitive response,GO:0031047~regulatory ncRNA-mediated gene silencing,GO:0031349~positive regulation of defense response,GO:0051607~defense response to virus,GO:1900426~positive regulation of defense response to bacterium,GO:1901672~positive regulation of systemic acquired resis…					1	0.875	0.3
chr11	460240790	0.000444289	1	SUGI_1166650	AT1G09620	ATP binding/leucine-tRNA ligases/aminoacyl-tRNA ligase(AT1G09620)	GO:0006429~leucyl-tRNA aminoacylation,GO:0009791~post-embryonic development,GO:0048608~reproductive structure development,					1	0.875	0.5
chr11	638933236	4.95877e-09	1	SUGI_1193040	AT3G55120	Chalcone-flavanone isomerase family protein(TT5)	GO:0009411~response to UV,GO:0009733~response to auxin,GO:0009813~flavonoid biosynthetic process,GO:0010224~response to UV-B,					1	1	0.3
chr11	653176060	3.47262e-05	1	SUGI_1194850	AT5G22140				bio4,bio6,bio7,bio11(KMT)			0.977273	1	0.4
chr11	661357764	0.000119522	1	CJHT.5784	no blast hit							0.954545	1	0.3
chr11	666481806	0.00043516	1	CJHT.5802	AT3G09920	phosphatidyl inositol monophosphate 5 kinase(PIP5K9)	GO:0005975~carbohydrate metabolic process,GO:0006520~amino acid metabolic process,GO:0046488~phosphatidylinositol metabolic process,		bio9(KMT)			0.954545	1	0.4
chr11	671455004	0.000303334	1	SUGI_1197660	AT4G21270	kinesin 1(ATK1)	GO:0007018~microtubule-based movement,GO:0009971~anastral spindle assembly involved in male meiosis,GO:0051301~cell division,					1	1	0.4
chr11	679834292	1.36047e-05	1	CJHT.5841	AT3G05675	BTB/POZ domain-containing protein(AT3G05675)	GO:0016567~protein ubiquitination,GO:0031640~killing of cells of another organism,GO:0050832~defense response to fungus,	bio1, bio4, bio6, bio7, bio11		[19]		1	0.75	0.4
chr11	684592330	0.000610688	1	CJHT.5851	AT2G36250	Tubulin/FtsZ family protein(FTSZ2-1)	GO:0009739~response to gibberellin,GO:0010020~chloroplast fission,					0.977273	1	0.5
a. GO terms related to biotic stress responses are shown in bold, and those related to abiotic stress responses are underlined.
b. Climatic variables significantly associated with SNP genotypes based on the Kruskal–Wallis test (p ≤ 0.001). Temperature-related climatic variables are indicated in bold.
c. Climatic variables significantly correlated with the expression levels of genes containing outlier SNPs (p ≤ 0.001).
d. Gene modules identified by WGCNA that were associated with genetic differentiation and contained genes harboring SNPs.
e. SNPs located in the same genes as environmentally adaptive SNPs reported in the cited previous studies.
f. Frequency of alleles matching the reference genome.
