# Supplementary material for: Transcriptome differentiation in Cryptomeria japonica trees with different origins growing in the north and south of Japan
Source: PLoS One. 2025 Sep 26;20(9):e0320549. doi: 10.1371/journal.pone.0320549 (PMC12469258; doi:10.1371/journal.pone.0320549)
Supplement: S4 Table — Enriched biological pathway GO terms in genes from modules associated with PC1SNP and PC2SNP, B. Enriched biological pathway GO terms in transcripts from modules associated with PC1SNP and PC2SNP. (XLSX) [file pone.0320549.s012.xlsx]

## Sheet: S4 Table
S4 Table A. Enriched biological pathway GO terms in genes from modules associated with PC1SNP and PC2SNP
Enriched GO ID	Enriched GO term	qvalue
Positively corrilation to PC1SNP
MEgrey60 (IBR, KMT,MYG)
No GO term enriched		-
MEturquoise (KMT)
No GO term enriched
MEpurple (IBR)
GO:0006979	response to oxidative stress	0.00329687
GO:0071456	cellular response to hypoxia	0.0375243
MEmagenda (KMT)
GO:0010618	aerenchyma formation	0.000240343
GO:0009862	systemic acquired resistance, salicylic acid mediated signaling pathway	0.000240343
GO:0010310	regulation of hydrogen peroxide metabolic process	0.000240343
GO:0060866	leaf abscission	0.000240343
GO:0050829	defense response to Gram-negative bacterium	0.000985584
GO:0009627	systemic acquired resistance	0.00551216
GO:0001666	response to hypoxia	0.00892597
GO:0042742	defense response to bacterium	0.00892597
GO:0050832	defense response to fungus	0.0139634
GO:0000304	response to singlet oxygen	0.0164278
GO:0009626	plant-type hypersensitive response	0.0164278
GO:0007165	signal transduction	0.0173516
MEtan (KMT)
GO:0009116	nucleoside metabolic process	0.000112498
GO:0034440	lipid oxidation	0.00267602
GO:0031408	oxylipin biosynthetic process	0.0184634
GO:0010311	lateral root formation	0.0431938
MEorange (KMT)
No GO term enriched		-
Negatively correlated to PC1SNP
MEdarkred (IBR, KMT,MYG)
No GO term enriched		-
MEgreen (IBR)
GO:0007165	signal transduction	0.0479772
MEred (KMT)
No GO term enriched		-
MEsalmon (KMT)
GO:0019432	triglyceride biosynthetic process	2.46603e-05
GO:0042761	very long-chain fatty acid biosynthetic process	0.00267099
GO:0010345	suberin biosynthetic process	0.0353173
Positively corrilated to PC2SNP
MEgreenyellow (IBR)
GO:0009408	response to heat	1.12967e-18
GO:0071456	cellular response to hypoxia	1.11269e-09
GO:0071486	cellular response to high light intensity	8.49065e-05
GO:0071490	cellular response to far red light	8.49065e-05
GO:0071491	cellular response to red light	8.49065e-05
GO:0071492	cellular response to UV-A	8.49065e-05
GO:0006457	protein folding	0.000128982
GO:0010030	positive regulation of seed germination	0.000148456
GO:0071483	cellular response to blue light	0.000188731
GO:0010117	photoprotection	0.000294722
GO:0010380	regulation of chlorophyll biosynthetic process	0.000396951
GO:0034605	cellular response to heat	0.000521964
GO:0009416	response to light stimulus	0.0016878
GO:0010224	response to UV-B	0.00502862
MEpurple (IBR)
as listed above
S4 Table B. Enriched biological pathway GO terms in transcripts from modules associated with PC1SNP and PC2SNP
Enriched GO ID	Enriched GO term	qvalue
Positively corrilation to PC1SNP
MEgrey60 (IBR, KMT,MYG)
No GO term enriched		-
MEturquoise (KMT)
GO:0072593	reactive oxygen species metabolic process	0.0011781
GO:0010193	response to ozone	0.0135209
GO:0015979	photosynthesis	0.022987
MEpurple (IBR)
GO:0006979	response to oxidative stress	0.000857909
GO:0071456	cellular response to hypoxia	0.00149813
GO:0009408	response to heat	0.0362954
GO:0042542	response to hydrogen peroxide	0.0374479
GO:0006749	glutathione metabolic process	0.0374479
GO:0006355	regulation of transcription, DNA-templated	0.0374479
MEmagenda (KMT)
GO:0010618	aerenchyma formation	1.01e-05
GO:0009862	systemic acquired resistance, salicylic acid mediated signaling pathway	1.01e-05
GO:0010310	regulation of hydrogen peroxide metabolic process	1.01e-05
GO:0060866	GO:0060866	1.01e-05
GO:0050829	defense response to Gram-negative bacterium	0.000103376
GO:0009627	systemic acquired resistance	0.000599505
GO:0042742	defense response to bacterium	0.00106155
GO:0001666	response to hypoxia	0.00111175
GO:0009626	plant-type hypersensitive response	0.00397708
GO:0050832	defense response to fungus	0.00477687
GO:0000304	response to singlet oxygen	0.0176965
GO:0031348	negative regulation of defense response	0.0239545
GO:0007165	signal transduction	0.024108
GO:0009751	response to salicylic acid	0.0386161
MEtan (KMT)
GO:0009116	nucleoside metabolic process	0.000122141
GO:0034440	lipid oxidation	0.00290539
GO:0031408	oxylipin biosynthetic process	0.020046
GO:0010311	lateral root formation	0.0468961
MEorange (KMT)
No GO term enriched		-
Negatively correlated to PC1SNP
MEdarkred (IBR, KMT,MYG)
GO:0016106	sesquiterpenoid biosynthetic process	0.00353809
GO:0080027	response to herbivore	0.00353809
GO:0009625	response to insect	0.00404838
GO:0016102	diterpenoid biosynthetic process	0.00550771
GO:0009753	response to jasmonic acid	0.0283301
GO:0009411	response to UV	0.0420216
MEgreen (IBR)
GO:0007165	signal transduction	0.0479772
MEred (KMT)
No GO term enriched		-
MEsalmon (KMT)
GO:0019432	triglyceride biosynthetic process	2.98884e-05
GO:0042761	very long-chain fatty acid biosynthetic process	0.00313663
GO:0010345	suberin biosynthetic process	0.0402844
Positively corrilated to PC2SNP
MEgreenyellow (IBR)
GO:0009408	response to heat	2.73349e-31
GO:0071456	cellular response to hypoxia	2.56883e-19
GO:0071486	cellular response to high light intensity	1.52633e-08
GO:0071490	cellular response to far red light	1.52633e-08
GO:0071491	cellular response to red light	1.52633e-08
GO:0071492	cellular response to UV-A	1.52633e-08
GO:0006457	protein folding	2.02912e-08
GO:0010030	positive regulation of seed germination	2.86731e-08
GO:0071483	cellular response to blue light	3.99232e-08
GO:0010117	photoprotection	1.66575e-07
GO:0010380	regulation of chlorophyll biosynthetic process	2.94434e-07
GO:0034605	cellular response to heat	4.96059e-07
GO:0009416	response to light stimulus	1.78192e-06
GO:0010224	response to UV-B	6.51244e-06
GO:0006979	response to oxidative stress	5.39852e-05
GO:0010218	response to far red light	0.000137668
GO:0010114	response to red light	0.000158077
GO:0009644	response to high light intensity	0.0121994
GO:0009615	response to virus	0.017573
MEpurple (IBR)
as listed above
