# Supplementary material for: Transcriptome differentiation in Cryptomeria japonica trees with different origins growing in the north and south of Japan
Source: PLoS One. 2025 Sep 26;20(9):e0320549. doi: 10.1371/journal.pone.0320549 (PMC12469258; doi:10.1371/journal.pone.0320549)
Supplement: S5 Table — (XLSX) [file pone.0320549.s013.xlsx]

## Sheet: S5 Table
S5 Table. Annotation of genes in grey60 module
GeneID	Best match	Gene description	Annotation related disease registancea	e-value	Reference
CJHT.10266	no blast hit
CJHT.11094	AT4G23160	CRK8 cysteine-rich RECEPTOR-like kinase	involved in disease resistance	1e-103	[58]
CJHT.11149	AT4G12790	P-loop containing nucleoside triphosphate hydrolases superfamily protein		2e-103
CJHT.11902	AT3G12160	RABA4D RAB GTPase homolog A4D		5e-125
CJHT.12305	no blast hit
CJHT.12414	no blast hit
CJHT.12555	no blast hit
CJHT.12623	AT5G04170	Calcium-binding EF-hand family protein	Plant-pathogen interaction	6e-15
CJHT.13183	AT1G15740	Leucine-rich repeat family protein		0
CJHT.13214	AT4G23160	CRK8 cysteine-rich RECEPTOR-like kinase	involved in disease resistance	2e-118	[58]
CJHT.14112	no blast hit
CJHT.16446	no blast hit
CJHT.16628	AT5G53140	Protein phosphatase 2C family protein		5e-10
CJHT.17021	AT5G02960	Ribosomal protein S12/S23 family protein		2e-94
CJHT.17027	AT5G58910	LAC16 laccase 16		4e-19
CJHT.17119	AT1G78380	GSTU19 glutathione S-transferase TAU 19		3e-80
CJHT.18251	AT4G36380	ROT3 Cytochrome P450 superfamily protein		2e-103
CJHT.18661	AT3G17970	TOC64-III translocon at the outer membrane of chloroplasts 64-III		3e-119
CJHT.19787	AT2G30070	KT1 potassium transporter 1		1e-151
CJHT.19868	AT3G04220	Disease resistance protein (TIR-NBS-LRR class) family	GO:0050832~defense response to fungus	1e-30
CJHT.20875	AT3G62550	Adenine nucleotide alpha hydrolases-like superfamily protein		1e-25
CJHT.21570	AT3G48090	EDS1 alpha/beta-Hydrolases superfamily protein	GO:0006952~defense response GO:0009626~plant-type hypersensitive response GO:0009627~systemic acquired resistance GO:0009862~systemic acquired resistance, salicylic acid mediated signaling pathway GO:0050829~defense response to Gram-negative bacterium	3e-59
CJHT.2177	AT4G22110	GroES-like zinc-binding dehydrogenase family protein		2e-153
CJHT.2179	AT4G22110	GroES-like zinc-binding dehydrogenase family protein		2e-110
CJHT.3907	AT2G38430	uncharacterized protein		2e-34
CJHT.3913	AT2G38430	uncharacterized protein		2e-34
CJHT.3914	AT2G38430	uncharacterized protein		6e-37
CJHT.4193	AT4G23160	CRK8 cysteine-rich RECEPTOR-like kinase	involved in disease resistance	2e-120	[58]
CJHT.4194	AT3G20980	Gag-Pol-related retrotransposon family protein		2e-11
CJHT.4555	AT1G69550	disease resistance protein (TIR-NBS-LRR class)	GO:0006952~defense response	4e-42
CJHT.5473	AT1G63700	YDA Protein kinase superfamily protein		2e-164
CJHT.5548	no blast hit
CJHT.5781	AT3G44200	NEK6 serine/threonine-protein kinase NEK5		1e-168
CJHT.6086	AT1G27170	transmembrane receptors / ATP binding protein	GO:0006952~defense respons	6e-83
CJHT.6118	AT1G15140	FAD/NAD(P)-binding oxidoreductase		4e-103
CJHT.6546	AT1G56140	Leucine-rich repeat transmembrane protein kinase	GO:0052542~defense response by callose deposition	0
CJHT.8796	AT3G44150	Expp1 protein		3e-95
CJHT.9431	AT4G38690	PLC-like phosphodiesterases superfamily protein		7e-123
CJHT.9978	AT5G47010	LBA1 RNA helicase	GO:0042742~defense response to bacterium	4e-24
SUGI_0001970	AT1G21380	Target of Myb protein 1		1e-106
SUGI_0037340	AT4G16730	TPS02 terpene synthase 02		5e-53
SUGI_0123440	AT1G69550	disease resistance protein (TIR-NBS-LRR class)	GO:0006952~defense response	9e-123
SUGI_0178060	AT2G06010	ORG4 OBP3-responsive protein 4		6e-72
SUGI_0199150	AT1G12460	Leucine-rich repeat protein kinase family protein		2e-51
SUGI_0199160	AT2G34930	disease resistance family protein / LRR family protein	GO:0002239~response to oomycetes GO:0050832~defense response to fungus	1e-15
SUGI_0350980	AT5G49690	UDP-Glycosyltransferase superfamily protein		2e-81
SUGI_0369590	AT1G60420	DC1 domain-containing protein		9e-70
SUGI_0396690	AT1G30900			0
SUGI_0463910	AT4G38900	Basic-leucine zipper (bZIP) transcription factor family protein		1e-73
SUGI_0612090	AT2G38465	uncharacterized protein		1e-11
SUGI_0799170	AT3G45750	Nucleotidyltransferase family protein		2e-96
SUGI_0824030	AT3G54400	Eukaryotic aspartyl protease family protein		8e-58
SUGI_0866560	AT2G34930	disease resistance family protein / LRR family protein	GO:0002239~response to oomycetes GO:0050832~defense response to fungus	1e-67
SUGI_0886280	no blast hit
SUGI_0945610	AT3G56460	GroES-like zinc-binding alcohol dehydrogenase family protein		3e-148
SUGI_0967150	no blast hit
SUGI_1132740	AT2G38770	EMB2765 P-loop containing nucleoside triphosphate hydrolases superfamily protein		0
SUGI_1496470	AT3G23120	RLP38 receptor like protein 38		8e-23
a. Italicized annotations are suggested in the literature to be involved in disease resistance.
