# Supplementary material for: Transcriptome differentiation in Cryptomeria japonica trees with different origins growing in the north and south of Japan
Source: PLoS One. 2025 Sep 26;20(9):e0320549. doi: 10.1371/journal.pone.0320549 (PMC12469258; doi:10.1371/journal.pone.0320549)
Supplement: S6 Table — (XLSX) [file pone.0320549.s014.xlsx]

## Sheet: S6 Table
S6 Table. Hub gene candidates in modules associated with genetic differentiation
Transcript ID	Chr	start	end		Araport11 bestmatch	Gene description	BLASTX e-value	MM IBR	GS IBR	MM KMT	GS KMT	MM MYG	GS MYG
MEgrey60
IBR
CJHT.11094.1	chr4	238695744	238697369		AT4G23160	CRK8 cysteine-rich RECEPTOR-like kinase	1e-103	0.715652	0.8113	0.751468	0.749891	0.805217	0.48087
CJHT.13214.1	chr5	280969818	280971519		AT4G23160	CRK8 cysteine-rich RECEPTOR-like kinase	2e-118	0.726087	0.7543	0.744348	0.74451	0.667826	0.412174
CJHT.4193.1	chr10	873817062	873819163		AT4G23160	CRK8 cysteine-rich RECEPTOR-like kinase	2e-120	0.718261	0.7753	0.769565	0.719287	0.778261	0.533913
CJHT.4194.1	chr10	873819530	873820584		AT3G20980	Gag-Pol-related retrotransposon family protei	2e-11	0.614783	0.7593	0.765217	0.683192	0.689565	0.374783
KMT
CJHT.10266.1	chr3	897367330	897368343		no blast hit			0.2369	0.626808	0.794928	0.794928	0.640524	0.640524
CJHT.11094.1	chr4	238695744	238697369		AT4G23160	CRK8 cysteine-rich RECEPTOR-like kinase	1e-103	0.8113	0.715652	0.751468	0.751468	0.805217	0.805217
CJHT.13183.3	chr5	276358323	276487516		AT1G15740	Leucine-rich repeat family protein	0	-0.0097	0.384956	0.647055	0.647055	0.433021	0.433021
CJHT.13214.1	chr5	280969818	280971519		AT4G23160	CRK8 cysteine-rich RECEPTOR-like kinase	2e-118	0.7543	0.726087	0.744348	0.744348	0.667826	0.667826
CJHT.2177.1	chr10	64289663	64292988		AT4G22110	GroES-like zinc-binding dehydrogenase family protein	2e-153	0.7214	0.444929	0.704052	0.704052	0.514432	0.514432
CJHT.3914.1	chr10	748842137	748885518		AT2G38430	uncharacterized protein	6e-37	0.5427	0.686957	0.782609	0.782609	0.707826	0.707826
CJHT.4193.1	chr10	873817062	873819163		AT4G23160	CRK8 cysteine-rich RECEPTOR-like kinase	2e-120	0.7753	0.718261	0.769565	0.769565	0.778261	0.778261
CJHT.4194.1	chr10	873819530	873820584		AT3G20980	Gag-Pol-related retrotransposon family protei	2e-11	0.7593	0.614783	0.765217	0.765217	0.689565	0.689565
MYG
CJHT.11094.1	chr4	238695744	238697369		AT4G23160	CRK8 cysteine-rich RECEPTOR-like kinase	1e-103	0.8113	0.715652	0.751468	0.751468	0.805217	0.805217
CJHT.13214.1	chr5	280969818	280971519		AT4G23160	CRK8 cysteine-rich RECEPTOR-like kinase	2e-118	0.7543	0.726087	0.744348	0.744348	0.667826	0.667826
CJHT.4193.1	chr10	873817062	873819163		AT4G23160	CRK8 cysteine-rich RECEPTOR-like kinase	2e-120	0.7753	0.718261	0.769565	0.769565	0.778261	0.778261
MEdarkred
IBR
CJHT.692.10	chr1	188616092	188619452		AT4G16740	TPS03 terpene synthase 03	7e-70	0.813043	-0.641229	0.850435	-0.506632	0.827826	-0.436522
CJHT.692.6	chr1	187814435	187825391		AT4G02780	GA1 Terpenoid cyclases/Protein prenyltransferases superfamily protein	7e-41	0.830435	-0.681711	0.827826	-0.455316	0.836269	-0.479235
KMT
CJHT.3183.3	chr10	409373046	409582333		AT1G67310	Calmodulin-binding transcription activator protein with CG-1 and Ankyrin domain		0.462609	-0.490633	0.64401	-0.616306	-0.615688	0.55197
CJHT.692.1	chr1	187812742	188136785		AT3G25810	Terpenoid cyclases/Protein prenyltransferases superfamily protein	6e-37	0.782609	-0.420686	0.76087	-0.626831	0.748696
CJHT.692.10	chr1	188616092	188619452		AT4G02780	TPS03 terpene synthase 03		0.813043	-0.641229	0.850435	-0.817265	0.827826	-0.436522
CJHT.692.6	chr1	187814435	187825391		AT4G02780	GA1 Terpenoid cyclases/Protein prenyltransferases superfamily protein		0.830435	-0.681711	0.827826	-0.820061	0.836269	-0.479235
MYG
CJHT.3183.3	chr10	409373046	409582333		AT1G67310	Calmodulin-binding transcription activator protein with CG-1 and Ankyrin domain		0.462609	-0.490633	0.64401	-0.616306	-0.615688	0.55197
MEgreen
SUGI_0683450.t1	chr7	101645314	101649670		AT1G27170	transmembrane receptors / ATP binding protein	1e-97	0.622609	-0.693956
MEgreenyellowa
CJHT.13790.16	chr5	606969547	606970659		AT1G53540	HSP20-like chaperones superfamily protein	6e-56	0.639307	0.614002
CJHT.15595.2	chr6	399723618	399724864		AT5G12020.1 | Symbols: HSP17.6II | 17.6 kDa class II heat shock p...	HSP17.6II 17.6 kDa class II heat shock protein	2e-48	0.917391	0.623026
MEgreenyellowa
CJHT.13790.16	chr5	606969547	606970659		AT1G53540	HSP20-like chaperones superfamily protein	6e-56			0.734207	0.64096
CJHT.13994.17	chr5	684707800	684708362		AT1G07400	HSP20-like chaperones superfamily protein	2e-33			0.787873	0.712583
CJHT.13999.10	chr5	685835446	685915303		AT1G07400	HSP20-like chaperones superfamily protein	9e-49			0.834529	0.665361
CJHT.13999.6	chr5	685830207	686112692		AT1G07400	HSP20-like chaperones superfamily protein	2e-47			0.657099	0.650552
CJHT.19988.1	chr8	722418724	722422473		no blast hit					0.743478	0.747999
CJHT.19988.2	chr8	722418724	722422473		no blast hit					0.731304	0.699536
CJHT.8291.3	chr3	160918575	161300942		AT1G53540	HSP20-like chaperones superfamily protein	5e-22			0.773043	0.639776
CJHT.8646.1	chr3	270024218	270035086		AT1G17870	ethylene-dependent gravitropism-deficient and yellow-green-like 3 EGY3	0			0.757391	0.712248
SUGI_0526850.t1	chr5	600089679	600096339		AT1G53540	HSP20-like chaperones superfamily protein	1e-54			0.703406	0.691552
SUGI_0538910.t1	chr5	685830551	685831252		AT1G07400	HSP20-like chaperones superfamily protein	3e-49			0.88087	0.749635
MEpurple
CJHT.17588.2	chr7	565266825	565268831		AT3G15810	LURP-one-like protein (DUF567)				0.890435	0.638114
CJHT.18727.1	chr8	153999197	154001007		AT1G60470	AtGolS4 galactinol synthase 4	2e-117			0.654904	0.674278
SUGI_0538940.t1	chr5	685914573	685915303		AT1G07400	HSP20-like chaperones superfamily protein	1e-49			0.805827	0.764572
SUGI_0700830.t1	chr7	206453061	206453562		no blast hit					0.643478	0.610237
MEturcoisea
CJHT.13917.1	chr5	659150074	659151534		AT2G17570	Undecaprenyl pyrophosphate synthetase family protein cPT1	2e-76			0.713115	0.704771
CJHT.13917.2	chr5	659150074	659151534		AT2G17570	Undecaprenyl pyrophosphate synthetase family protein cPT1	2e-76			0.886957	0.727184
CJHT.21356.6	chr9	586266831	586269164		AT5G05600	2-oxoglutarate (2OG) and Fe(II)-dependent oxygenase superfamily protein	8e-79			0.671015	0.789119
CJHT.4170.1	chr10	859191634	859192029		no blast hit					0.624279	0.712535
SUGI_0004310.t1	chr1	33757603	33761530		AT2G45220	Plant invertase/pectin methylesterase inhibitor superfamily	1e-138			0.688696	0.75204
SUGI_0178470.t1	chr2	544215409	544216890		AT1G01420	UDP-glucosyl transferase 72B3 UGT72B3	3e-84			0.923478	0.689525
SUGI_0404740.t1	chr4	464595354	464595772		no blast hit					0.916522	0.713963
SUGI_0655630.t1	chr6	617024607	617029482		AT1G26560	beta glucosidase 40 BGLU40	8e-174			0.706957	0.691283
SUGI_0951110.t1	chr9	543173914	543178305		AT2G33530	serine carboxypeptidase-like 46 scpl46	4e-149			0.64	0.715591
SUGI_1099020.t1	chr10	826805887	826810477		AT2G26710	Cytochrome P450 superfamily protein BAS1	2e-168			0.721739	0.706865
MEmagendaa
CJHT.14314.1	chr5	813986765	813989876		AT3G48080	alpha/beta-Hydrolases superfamily protein	9e-50			0.886087	0.683007
CJHT.20217.1	chr9	93789890	93790480		no blast hit					0.856522	0.669998
CJHT.21695.3	chr9	710452037	710452783		no blast hit					0.621011	0.75976
SUGI_0102920.t1	chr2	28283735	28284061		no blast hit					0.643088	0.644399
SUGI_0132810.t1	chr2	231963034	231965121		AT2G45910	U-box domain-containing protein kinase family protein	5e-77			0.908696	0.656586
SUGI_0671580.t1	chr7	30096371	30096997		AT2G16050	Cysteine/Histidine-rich C1 domain family protein	3e-25			0.899326	0.718039
SUGI_0897540.t1	chr9	93545285	93545753		no blast hit					0.814855	0.7041
SUGI_0897560.t1	chr9	93583332	93583711		no blast hit					0.923478	0.665555
SUGI_1027560.t1	chr10	304407954	304409534		AT2G29420	glutathione S-transferase tau 7 GSTU7	2e-58			0.912098	0.657327
SUGI_1187430.t1	chr11	599185734	599187170		AT5G40010	AAA-ATPase 1 AATP1	3e-148			0.872063	0.671957
MEtan
SUGI_1137400.t1	chr11	194852778	194854949		AT4G28940	Phosphorylase superfamily protein	1e-120			0.632174	0.622646
MEorange
SUGI_0042390.t1	chr1	311760898	311761695		AT1G05990	EF hand calcium-binding protein family	2e-26			0.809306	0.660369
SUGI_0777560.t1	chr7	768261661	768262622		AT1G05990	EF hand calcium-binding protein family	2e-27			0.831304	0.603338
MEred
CJHT.12871.2	chr5	178940267	178942389		AT1G76490	hydroxy methylglutaryl CoA reductase 1 MG1	0			0.613913	-0.62873
CJHT.6211.1	chr2	49898553	50212732		AT1G79560	FTSH12 FTSH protease 12	0			0.61133	-0.610457
SUGI_0891060.t1	chr9	31117129	31117879		no blast hit					0.793913	-0.628316
SUGI_1175800.t1	chr11	522177723	522178857		AT4G29260	HAD superfamily, subfamily IIIB acid phosphatase	4e-77			0.65913	-0.606458
Mesalmon
SUGI_0390520.t1	chr4	335016478	335019696		AT5G45470	transmembrane protein, putative (DUF594)	4e-28			0.749565	-0.6276
a. The top 10 genes with the highest Gene Significance (GS) are shown.
