# Supplementary material for: Transcriptome differentiation in Cryptomeria japonica trees with different origins growing in the north and south of Japan
Source: PLoS One. 2025 Sep 26;20(9):e0320549. doi: 10.1371/journal.pone.0320549 (PMC12469258; doi:10.1371/journal.pone.0320549)
Supplement: S7 Table — (XLSX) [file pone.0320549.s015.xlsx]

## Sheet: S7 Table
S7 Table. Annotation of transcrirpts in darkred module
GeneID	Best match	Gene description	E-value	Annotated GO terma
CJHT.1052.3	AT2G37520	Acyl-CoA N-acyltransferase with RING/FYVE/PHD-type zinc finger domain-containing protein	4e-168
CJHT.13261.1	AT5G04720	ADR1-L2 ADR1-like 2	3e-11	GO:0006952~defense response GO:0007166~cell surface receptor signaling pathway GO:0042742~defense response to bacterium GO:0050832~defense response to fungus GO:0098542~defense response to other organism
CJHT.13728.2	AT1G21690	ATPase family associated with various cellular activities (AAA)(EMB1968)	6e-169	GO:0006260~DNA replication GO:0006261~DNA-templated DNA replication GO:0006281~DNA repair GO:0009793~embryo development ending in seed dormancy
CJHT.13749.1	AT4G13940	S-adenosyl-L-homocysteine hydrolase(HOG1)	0	GO:0006346~DNA methylation-dependent constitutive heterochromatin formation GO:0006730~one-carbon metabolic process GO:0009793~embryo development ending in seed dormancy GO:0016441~post-transcriptional gene silencing
CJHT.14129.1	AT2G31820	Ankyrin repeat family protein	2e-09
CJHT.14402.1	AT1G24450	Ribonuclease III family protein(NFD2)	1e-21	GO:0000741~karyogamy GO:0006396~RNA processing GO:0010197~polar nucleus fusion
CJHT.14494.3	AT3G51650	stress response NST1-like protein	5e-51
CJHT.15151.2	AT5G07990	Cytochrome P450 superfamily protein(TT7)	4e-95	GO:0009411~response to UV GO:0009733~response to auxin GO:0009813~flavonoid biosynthetic process
CJHT.17654.3	AT4G22010	sks4 SKU5 similar 4	0
CJHT.18731.3	AT2G22370	mediator of RNA polymerase II transcription subunit(AT2G22370)	3e-92	GO:0006353~DNA-templated transcription termination GO:0006355~regulation of DNA-templated transcription GO:0006357~regulation of transcription by RNA polymerase II GO:0006952~defense response GO:0009723~response to ethylene GO:0009737~response to abscisic acid GO:0009738~abscisic acid-activated signaling pathway GO:0009873~ethylene-activated signaling pathway GO:0010219~regulation of vernalizatio…
CJHT.1939.3	no blast hit
CJHT.19824.1	no blast hit
CJHT.2526.1	AT4G26780	Co-chaperone GrpE family protein(AR192)	1e-80	GO:0006457~protein folding GO:0009408~response to heat GO:0010286~heat acclimation
CJHT.2969.2	AT4G31880	transcriptional regulator(AT4G31880)	8e-72	GO:0006281~DNA repair GO:0006310~DNA recombination GO:0007064~mitotic sister chromatid cohesion GO:0009556~microsporogenesis GO:0010468~regulation of gene expression GO:0035825~homologous recombination GO:0051301~cell division
CJHT.3183.3	AT1G67310	Calmodulin-binding transcription activator protein with CG-1 and Ankyrin domain(AT1G67310)	1e-150	GO:0006355~regulation of DNA-templated transcription
CJHT.3335.2	AT2G16440	Minichromosome maintenance (MCM2/3/5) family protein(MCM4)	0	GO:0006260~DNA replication GO:0006270~DNA replication initiation GO:0009555~pollen development GO:0009790~embryo development
CJHT.4598.1	AT2G16850	plasma membrane intrinsic protein 2;8(PIP2;8)	4e-163	GO:0006833~water transport GO:0055085~transmembrane transport
CJHT.4639.2	AT2G28370	Uncharacterized protein family (UPF0497)(AT2G28370)	3e-69	GO:0008150~biological_process
CJHT.5516.2	no blast hit
CJHT.5517.1	no blast hit
CJHT.5517.2	no blast hit
CJHT.5591.2	no blast hit
CJHT.5813.2	AT3G15150	RING/U-box superfamily protein(HPY2)	7e-65	GO:0000724~double-strand break repair via homologous recombination GO:0006974~DNA damage response GO:0008284~positive regulation of cell population proliferation GO:0009736~cytokinin-activated signaling
CJHT.5815.2	AT3G03920	H/ACA ribonucleoprotein complex, subunit Gar1/Naf1 protein(AT3G03920)	5e-54	GO:0001522~pseudouridine synthesis GO:0006364~rRNA processing
CJHT.6247.2	no blast hit
CJHT.6541.2	no blast hit
CJHT.692.1	AT3G25810	Terpenoid cyclases/Protein prenyltransferases superfamily protein(AT3G25810)	6e-37	GO:0016102~diterpenoid biosynthetic process GO:0043693~monoterpene biosynthetic process
CJHT.692.10	AT4G16740	terpene synthase 03(TPS03)	7e-70	GO:0009611~response to wounding GO:0009625~response to insect GO:0009753~response to jasmonic acid GO:0016102~diterpenoid biosynthetic process GO:0016106~sesquiterpenoid biosynthetic process GO:0016114~terpenoid biosynthetic process GO:0080027~response to herbivore
CJHT.692.6	AT4G02780	Terpenoid cyclases/Protein prenyltransferases superfamily protein(GA1)	7e-41	GO:0009686~gibberellin biosynthetic process GO:0009740~gibberellic acid mediated signaling pathway GO:0016102~diterpenoid biosynthetic process
CJHT.692.7	AT4G16740	terpene synthase 03(TPS03)	7e-69	GO:0009611~response to wounding GO:0009625~response to insect GO:0009753~response to jasmonic acid GO:0016102~diterpenoid biosynthetic process GO:0016106~sesquiterpenoid biosynthetic process GO:0016114~terpenoid biosynthetic process GO:0080027~response to herbivore
CJHT.8053.1	AT4G33300	ADR1-like 2(ADR1-L2)	1e-25	GO:0006952~defense response GO:0007166~cell surface receptor signaling pathway GO:0042742~defense response to bacterium GO:0050832~defense response to fungus GO:0098542~defense response to other organism
CJHT.8826.1	AT5G17540	HXXXD-type acyl-transferase family protein	4e-114
SUGI_0024530.t1	AT4G16740	terpene synthase 03(TPS03)	1e-46	GO:0009611~response to wounding GO:0009625~response to insect GO:0009753~response to jasmonic acid GO:0016102~diterpenoid biosynthetic process GO:0016106~sesquiterpenoid biosynthetic process GO:0016114~terpenoid biosynthetic process GO:0080027~response to herbivore
SUGI_0024540.t1	AT4G16740	terpene synthase 03(TPS03)	4e-69	GO:0009611~response to wounding GO:0009625~response to insect GO:0009753~response to jasmonic acid GO:0016102~diterpenoid biosynthetic process GO:0016106~sesquiterpenoid biosynthetic process GO:0016114~terpenoid biosynthetic process GO:0080027~response to herbivore
SUGI_0247950.t1	AT5G17540	HXXXD-type acyl-transferase family protein	2e-117
SUGI_0247960.t1	AT5G17540	HXXXD-type acyl-transferase family protein	1e-112
SUGI_0506190.t1	no blast hit
SUGI_0567380.t1	AT1G23890	NHL domain-containing protein	3e-57
SUGI_0567390.t1	AT1G24450	Ribonuclease III family protein(NFD2)	4e-22	GO:0000741~karyogamy GO:0006396~RNA processing GO:0010197~polar nucleus fusion
SUGI_0603090.t1	AT5G07990	Cytochrome P450 superfamily protein(TT7)	2e-120	GO:0009411~response to UV GO:0009733~response to auxin GO:0009813~flavonoid biosynthetic process
SUGI_0774330.t1	AT5G66980	AP2/B3-like transcriptional factor family protein(AT5G66980)	5e-14	GO:0006355~regulation of DNA-templated transcription
SUGI_0800760.t1	no blast hit
SUGI_1179830.t1	no blast hit
a.GO terms related to terpenpod biosynthesos are shown in bold, and those related to abiotic stress responses are underlined.
