# Supplementary material for: Transcriptome differentiation in Cryptomeria japonica trees with different origins growing in the north and south of Japan
Source: PLoS One. 2025 Sep 26;20(9):e0320549. doi: 10.1371/journal.pone.0320549 (PMC12469258; doi:10.1371/journal.pone.0320549)
Supplement: S8 Table — (XLSX) [file pone.0320549.s016.xlsx]

## Sheet: S8 Table
S8 Table. Genes related to hypoxia, heat, and light stress response in greenyellow
GeneID	Best match	Gene description	E-value	Annotated GO terma	Additional annotationb	Reference
CJHT.10454	AT1G74310	heat shock protein 101(HSP101)	0	GO:0009408~response to heat GO:0009644~response to high light intensity GO:0043335~protein unfolding GO:0045727~positive regulation of translation GO:0071456~cellular response to hypoxia
CJHT.10455	AT1G74310	heat shock protein 101(HSP101)	3e-66	GO:0009408~response to heat GO:0009644~response to high light intensity GO:0043335~protein unfolding GO:0045727~positive regulation of translation GO:0071456~cellular response to hypoxia
CJHT.11572	AT2G32120	heat-shock protein 70T-2(HSP70T-2)	0	GO:0006457~protein folding GO:0009408~response to heat
CJHT.124	AT4G14690	Chlorophyll A-B binding family protein(ELIP2)	5e-52	GO:0009416~response to light stimulus GO:0010030~positive regulation of seed germination GO:0010114~response to red light GO:0010117~photoprotection GO:0010218~response to far red light GO:0010224~response to UV-B GO:0010380~regulation of chlorophyll biosynthetic process GO:0015979~photosynthesis GO:0034605~cellular response to heat GO:0071483~cellular response to blue light GO:0071486~cellular r…
CJHT.13775	AT1G53540	HSP20-like chaperones superfamily protein(AT1G53540)	6e-67		high light-responsive gene expression	[1]
CJHT.13776	AT1G53540	HSP20-like chaperones superfamily protein(AT1G53540)	2e-33		high light-responsive gene expression	[1]
CJHT.13790	AT1G53540	HSP20-like chaperones superfamily protein(AT1G53540)	6e-45		high light-responsive gene expression	[1]
CJHT.13792	AT1G53540	HSP20-like chaperones superfamily protein(AT1G53540)	5e-44		high light-responsive gene expression	[1]
CJHT.13994	AT1G07400	HSP20-like chaperones superfamily protein(AT1G07400)	2e-48	GO:0006950~response to stress GO:0009408~response to heat GO:0009628~response to abiotic stimulus GO:0071456~cellular response to hypoxia
CJHT.13999	AT1G07400	HSP20-like chaperones superfamily protein(AT1G07400)	9e-49	GO:0006950~response to stress GO:0009408~response to heat GO:0009628~response to abiotic stimulus GO:0071456~cellular response to hypoxia
CJHT.14000	AT1G07400	HSP20-like chaperones superfamily protein(AT1G07400)	3e-34	GO:0006950~response to stress GO:0009408~response to heat GO:0009628~response to abiotic stimulus GO:0071456~cellular response to hypoxia
CJHT.15306	AT3G44110	DNAJ homologue 3(J3)	0	GO:0006457~protein folding GO:0009408~response to heat GO:0009651~response to salt stress GO:0009911~positive regulation of flower development GO:0043462~regulation of ATP-dependent activity GO:0048573~photoperiodism, flowering
CJHT.15587	AT5G12020	17.6 kDa class II heat shock protein(HSP17.6II)	5e-50	GO:0009408~response to heat GO:0071456~cellular response to hypoxia
CJHT.15595	AT5G12020	17.6 kDa class II heat shock protein(HSP17.6II)	1e-48	GO:0009408~response to heat GO:0071456~cellular response to hypoxia
CJHT.15596	AT5G12020	17.6 kDa class II heat shock protein(HSP17.6II)	4e-45	GO:0009408~response to heat GO:0071456~cellular response to hypoxia
CJHT.181	AT1G56300	Chaperone DnaJ-domain superfamily protein(AT1G56300)	1e-28	GO:0010583~response to cyclopentenone GO:1900034~regulation of cellular response to heat
CJHT.19057	AT5G52640	heat shock-like protein(HSP90.1)	0	GO:0006457~protein folding GO:0009408~response to heat GO:0034605~cellular response to heat GO:0042742~defense response to bacterium GO:0045087~innate immune response GO:0046685~response to arsenic-containing substance GO:0050821~protein stabilization GO:0061077~chaperone-mediated protein folding
CJHT.19058	AT5G52640	heat shock-like protein(HSP90.1)	0	GO:0006457~protein folding GO:0009408~response to heat GO:0034605~cellular response to heat GO:0042742~defense response to bacterium GO:0045087~innate immune response GO:0046685~response to arsenic-containing substance GO:0050821~protein stabilization GO:0061077~chaperone-mediated protein folding
CJHT.19062	AT5G52640	heat shock-like protein(HSP90.1)	0	GO:0006457~protein folding GO:0009408~response to heat GO:0034605~cellular response to heat GO:0042742~defense response to bacterium GO:0045087~innate immune response GO:0046685~response to arsenic-containing substance GO:0050821~protein stabilization GO:0061077~chaperone-mediated protein folding
CJHT.19744	AT4G14690	Chlorophyll A-B binding family protein(ELIP2)	3e-52	GO:0009416~response to light stimulus GO:0010030~positive regulation of seed germination GO:0010114~response to red light GO:0010117~photoprotection GO:0010218~response to far red light GO:0010224~response to UV-B GO:0010380~regulation of chlorophyll biosynthetic process GO:0015979~photosynthesis GO:0034605~cellular response to heat GO:0071483~cellular response to blue light GO:0071486~cellular r…
CJHT.19755	AT3G22840	Chlorophyll A-B binding family protein(ELIP1)	2e-43	GO:0009409~response to cold GO:0009416~response to light stimulus GO:0010030~positive regulation of seed germination GO:0010117~photoprotection GO:0010380~regulation of chlorophyll biosynthetic process GO:0015979~photosynthesis GO:0034605~cellular response to heat GO:0071483~cellular response to blue light GO:0071486~cellular response to high light intensity GO:0071490~cellular response to far re…
CJHT.19756	AT3G22840	Chlorophyll A-B binding family protein(ELIP1)	8e-43	GO:0009409~response to cold GO:0009416~response to light stimulus GO:0010030~positive regulation of seed germination GO:0010117~photoprotection GO:0010380~regulation of chlorophyll biosynthetic process GO:0015979~photosynthesis GO:0034605~cellular response to heat GO:0071483~cellular response to blue light GO:0071486~cellular response to high light intensity GO:0071490~cellular response to far re…
CJHT.19800	AT4G14690	Chlorophyll A-B binding family protein(ELIP2)	9e-52	GO:0009416~response to light stimulus GO:0010030~positive regulation of seed germination GO:0010114~response to red light GO:0010117~photoprotection GO:0010218~response to far red light GO:0010224~response to UV-B GO:0010380~regulation of chlorophyll biosynthetic process GO:0015979~photosynthesis GO:0034605~cellular response to heat GO:0071483~cellular response to blue light GO:0071486~cellular r…
CJHT.20046	AT1G16030	heat shock protein 70B(Hsp70b)	0	GO:0006457~protein folding GO:0009408~response to heat GO:0009615~response to virus
CJHT.20047	AT5G02500	heat shock cognate protein 70-1(HSC70-1)	0	GO:0006457~protein folding GO:0009408~response to heat GO:0009615~response to virus GO:0010187~negative regulation of seed germination GO:0010286~heat acclimation GO:0042742~defense response to bacterium GO:0050832~defense response to fungus GO:0090332~stomatal closure GO:0098542~defense response to other organism
CJHT.21055	AT2G46240	BCL-2-associated athanogene 6(BAG6)	1e-18	GO:0006914~autophagy GO:0009408~response to heat GO:0010228~vegetative to reproductive phase transition of meristem GO:0010508~positive regulation of autophagy GO:0012502~induction of programmed cell death GO:0050832~defense response to fungus
CJHT.4259	AT1G78070	Transducin/WD40 repeat-like superfamily protein(AT1G78070)	2e-148	GO:0071456~cellular response to hypoxia
CJHT.5168	AT4G27670	heat shock protein 21(HSP21)	4e-62	GO:0006355~regulation of DNA-templated transcription GO:0009408~response to heat GO:0009416~response to light stimulus GO:0009658~chloroplast organization
CJHT.5172	AT4G27670	heat shock protein 21(HSP21)	7e-63	GO:0006355~regulation of DNA-templated transcription GO:0009408~response to heat GO:0009416~response to light stimulus GO:0009658~chloroplast organization
CJHT.5234	AT1G15520	pleiotropic drug resistance 12(ABCG40)	0	GO:0002229~defense response to oomycetes GO:0009408~response to heat GO:0009409~response to cold GO:0009414~response to water deprivation GO:0009723~response to ethylene GO:0009737~response to abscisic acid GO:0009738~abscisic acid-activated signaling pathway GO:0009751~response to salicylic acid GO:0009753~response to jasmonic acid GO:0010193~response to ozone GO:0010496~intercellular transport …
CJHT.5906	AT5G01410	Aldolase-type TIM barrel family protein(RSR4)	1e-105	GO:0006520~amino acid metabolic process GO:0006979~response to oxidative stress GO:0006982~response to lipid hydroperoxide GO:0008615~pyridoxine biosynthetic process GO:0009651~response to salt stress GO:0010224~response to UV-B GO:0010335~response to non-ionic osmotic stress GO:0015994~chlorophyll metabolic process GO:0042538~hyperosmotic salinity response GO:0042819~vitamin B6 biosynthetic proc…
CJHT.6705	AT1G54050	HSP20-like chaperones superfamily protein(AT1G54050)	2e-28	GO:0071456~cellular response to hypoxia
CJHT.8291	AT1G53540	HSP20-like chaperones superfamily protein(AT1G53540)	5e-22		high light-responsive gene expression	[1]
CJHT.9730	AT4G10250	HSP20-like chaperones superfamily protein(ATHSP22.0)	3e-33	GO:0006950~response to stress GO:0009408~response to heat GO:0071456~cellular response to hypoxia
SUGI_0629700	AT4G27670	heat shock protein 21(HSP21)	2e-42	GO:0006355~regulation of DNA-templated transcription GO:0009408~response to heat GO:0009416~response to light stimulus GO:0009658~chloroplast organization
SUGI_1008760	AT4G10250	HSP20-like chaperones superfamily protein(ATHSP22.0)	1e-25	GO:0006950~response to stress GO:0009408~response to heat GO:0071456~cellular response to hypoxia
SUGI_1015490	AT3G12580	heat shock protein 70(HSP70)	0	GO:0006457~protein folding GO:0009266~response to temperature stimulus GO:0009408~response to heat GO:0009615~response to virus GO:0009617~response to bacterium GO:0016567~protein ubiquitination
SUGI_1035200	AT5G12030	heat shock protein 17.6A(HSP17.6A)	3e-30	GO:0006457~protein folding GO:0006972~hyperosmotic response GO:0071456~cellular response to hypoxia
SUGI_1204090	AT1G53540	HSP20-like chaperones superfamily protein(AT1G53540)	2e-24		high light-responsive gene expression	[1]
a. GO term related to heat stress, hypoxia, and light stress response were shown in bold.
b. Although no GO term was annotated, the references listed in the table indicate its high-light responsive gene expression.
Reference
1. Bechtold U, Richard O, Zamboni A, Gapper C, Geisler M, Pogson B, et al. Impact of chloroplastic- and extracellular-sourced ROS on high light-responsive gene expression in Arabidopsis. J Exp Bot. 2008; 59(2):121-133.
