# Supplementary material for: Transcriptome differentiation in Cryptomeria japonica trees with different origins growing in the north and south of Japan
Source: PLoS One. 2025 Sep 26;20(9):e0320549. doi: 10.1371/journal.pone.0320549 (PMC12469258; doi:10.1371/journal.pone.0320549)
Supplement: S9 Table — (XLSX) [file pone.0320549.s017.xlsx]

## Sheet: S9 Table
S9 Table. Enriched cellular component GO term in genes in turquoise module
Enriched GO ID	Enriched GO term	qvalue
GO:0009570	chloroplast stroma	0.00790534
GO:0009534	chloroplast thylakoid	0.0168034
GO:0009535	chloroplast thylakoid membrane	0.0244145
GO:0009941	chloroplast envelope	0.0463489
