# Supplementary material for: Transcriptome differentiation in Cryptomeria japonica trees with different origins growing in the north and south of Japan
Source: PLoS One. 2025 Sep 26;20(9):e0320549. doi: 10.1371/journal.pone.0320549 (PMC12469258; doi:10.1371/journal.pone.0320549)
Supplement: S10 Table — (XLSX) [file pone.0320549.s018.xlsx]

## Sheet: S10 Table
S10 Table. Genes related to reactive oxygen species response and photosynthesis, in turquoise module
TrID	Best match	Gene description	Annotated GO biological pathway termsa	e-value
CJHT.11851.1	AT1G76450	Photosystem II reaction center PsbP family protein(AT1G76450)	GO:0015979~photosynthesis	2e-57
CJHT.12231.2	AT3G22840	Chlorophyll A-B binding family protein(ELIP1)	GO:0009409~response to cold,GO:0009416~response to light stimulus,GO:0010030~positive regulation of seed germination,GO:0010117~photoprotection,GO:0010380~regulation of chlorophyll biosynthetic process,GO:0015979~photosynthesis,GO:0034605~cellular response to heat,GO:0071483~cellular response to blue light,GO:0071486~cellular response to high light intensity,GO:0071490~cellular response to far re…	4e-39
CJHT.13362.2	AT1G70520	cysteine-rich RLK (RECEPTOR-like protein kinase) 2(CRK2)	GO:0006468~protein phosphorylation,GO:0009939~positive regulation of gibberellic acid mediated signaling pathway,GO:0010193~response to ozone,GO:0046777~protein autophosphorylation,GO:0052545~callose localization,GO:0072593~reactive oxygen species metabolic process	7e-94
CJHT.13841.1	AT3G21055	photosystem II subunit T(PSBTN)	GO:0015979~photosynthesis	1e-09
CJHT.13842.1	AT3G21055	photosystem II subunit T(PSBTN)	GO:0015979~photosynthesis	3e-09
CJHT.14873.3	AT4G04850	K+ efflux antiporter 3(KEA3)	GO:0006813~potassium ion transport,GO:0009643~photosynthetic acclimation,GO:0009644~response to high light intensity,GO:0009658~chloroplast organization,GO:0010109~regulation of photosynthesis,GO:0010196~nonphotochemical quenching,GO:0019722~calcium-mediated signaling,GO:1900069~regulation of cellular hyperosmotic salinity response,GO:1902600~proton transmembrane transport,GO:1905157~positive reg…	0
CJHT.18192.2	AT3G14940	phosphoenolpyruvate carboxylase 3(PPC3)	GO:0006099~tricarboxylic acid cycle,GO:0015977~carbon fixation,GO:0015979~photosynthesis	0
CJHT.1871.2	AT4G01800	Albino or Glassy Yellow 1(AGY1)	GO:0006605~protein targeting,GO:0006886~intracellular protein transport,GO:0009646~response to absence of light,GO:0009658~chloroplast organization,GO:0010090~trichome morphogenesis,GO:0010109~regulation of photosynthesis,GO:0017038~protein import	0
CJHT.19181.2	AT2G18790	phytochrome B(PHYB)	GO:0006325~chromatin organization,GO:0006355~regulation of DNA-templated transcription,GO:0009266~response to temperature stimulus,GO:0009408~response to heat,GO:0009409~response to cold,GO:0009416~response to light stimulus,GO:0009584~detection of visible light,GO:0009585~red, far-red light phototransduction,GO:0009630~gravitropism,GO:0009638~phototropism,GO:0009640~photomorphogenesis,GO:0009643…	0
CJHT.19741.1	AT3G22840	Chlorophyll A-B binding family protein(ELIP1)	GO:0009409~response to cold,GO:0009416~response to light stimulus,GO:0010030~positive regulation of seed germination,GO:0010117~photoprotection,GO:0010380~regulation of chlorophyll biosynthetic process,GO:0015979~photosynthesis,GO:0034605~cellular response to heat,GO:0071483~cellular response to blue light,GO:0071486~cellular response to high light intensity,GO:0071490~cellular response to far re…	8e-19
CJHT.19741.2	AT3G22840	Chlorophyll A-B binding family protein(ELIP1)	GO:0009409~response to cold,GO:0009416~response to light stimulus,GO:0010030~positive regulation of seed germination,GO:0010117~photoprotection,GO:0010380~regulation of chlorophyll biosynthetic process,GO:0015979~photosynthesis,GO:0034605~cellular response to heat,GO:0071483~cellular response to blue light,GO:0071486~cellular response to high light intensity,GO:0071490~cellular response to far re…	2e-46
CJHT.20774.1	AT4G22890	PGR5-LIKE A(PGR5-LIKE A)	GO:0009773~photosynthetic electron transport in photosystem I,GO:0015979~photosynthesis	2e-123
CJHT.20774.2	AT4G22890	PGR5-LIKE A(PGR5-LIKE A)	GO:0009773~photosynthetic electron transport in photosystem I,GO:0015979~photosynthesis	1e-125
CJHT.20774.4	AT4G11960	PGR5-like B(PGRL1B)	GO:0009773~photosynthetic electron transport in photosystem I,GO:0015979~photosynthesis	1e-96
CJHT.20774.5	AT4G22890	PGR5-LIKE A(PGR5-LIKE A)	GO:0009773~photosynthetic electron transport in photosystem I,GO:0015979~photosynthesis	1e-123
CJHT.20823.3	AT1G79040	photosystem II subunit R(PSBR)	GO:0009773~photosynthetic electron transport in photosystem I,GO:0015979~photosynthesis	9e-39
CJHT.2901.1	AT1G12280	LRR and NB-ARC domains-containing disease resistance protein(SUMM2)	GO:0006952~defense response,GO:2000377~regulation of reactive oxygen species metabolic process	1e-32
CJHT.3247.2	AT4G10340	light harvesting complex of photosystem II 5(LHCB5)	GO:0009765~photosynthesis, light harvesting,GO:0010196~nonphotochemical quenching,GO:0010207~photosystem II assembly,GO:0015979~photosynthesis	4e-125
CJHT.4154.2	AT1G70520	cysteine-rich RLK (RECEPTOR-like protein kinase) 2(CRK2)	GO:0006468~protein phosphorylation,GO:0009939~positive regulation of gibberellic acid mediated signaling pathway,GO:0010193~response to ozone,GO:0046777~protein autophosphorylation,GO:0052545~callose localization,GO:0072593~reactive oxygen species metabolic process	1e-99
CJHT.462.3	AT4G26160	atypical CYS HIS rich thioredoxin 1(ACHT1)	GO:0010109~regulation of photosynthesis,GO:0051776~detection of redox state	1e-63
CJHT.4926.1	AT2G44270	repressor of lrx1(ROL5)	GO:0000302~response to reactive oxygen species,GO:0002098~tRNA wobble uridine modification,GO:0002143~tRNA wobble position uridine thiolation,GO:0032447~protein urmylation,GO:0034227~tRNA thio-modification,GO:0080157~regulation of plant-type cell wall organization or biogenesis	0
CJHT.5456.1	AT1G43670	Inositol monophosphatase family protein(FBP)	GO:0005975~carbohydrate metabolic process,GO:0005983~starch catabolic process,GO:0005986~sucrose biosynthetic process,GO:0009737~response to abscisic acid,GO:0009750~response to fructose,GO:0015979~photosynthesis,GO:0016311~dephosphorylation,GO:0030388~fructose 1,6-bisphosphate metabolic process	1e-173
CJHT.5456.2	AT1G43670	Inositol monophosphatase family protein(FBP)	GO:0005975~carbohydrate metabolic process,GO:0005983~starch catabolic process,GO:0005986~sucrose biosynthetic process,GO:0009737~response to abscisic acid,GO:0009750~response to fructose,GO:0015979~photosynthesis,GO:0016311~dephosphorylation,GO:0030388~fructose 1,6-bisphosphate metabolic process	0
CJHT.6050.4	AT4G15530	pyruvate orthophosphate dikinase(PPDK)	GO:0006090~pyruvate metabolic process,GO:0015979~photosynthesis	0
CJHT.7077.2	AT1G66330	senescence-associated family protein(AT1G66330)	GO:0010150~leaf senescence,GO:0010228~vegetative to reproductive phase transition of meristem,GO:0034599~cellular response to oxidative stress,GO:0072593~reactive oxygen species metabolic process	3e-107
CJHT.7369.1	AT4G08920	cryptochrome 1(CRY1)	GO:0006139~nucleobase-containing compound metabolic process,GO:0006950~response to stress,GO:0006952~defense response,GO:0007623~circadian rhythm,GO:0009266~response to temperature stimulus,GO:0009414~response to water deprivation,GO:0009416~response to light stimulus,GO:0009583~detection of light stimulus,GO:0009637~response to blue light,GO:0009638~phototropism,GO:0009640~photomorphogenesis,GO:…	0
CJHT.7369.2	AT4G08920	cryptochrome 1(CRY1)	GO:0006139~nucleobase-containing compound metabolic process,GO:0006950~response to stress,GO:0006952~defense response,GO:0007623~circadian rhythm,GO:0009266~response to temperature stimulus,GO:0009414~response to water deprivation,GO:0009416~response to light stimulus,GO:0009583~detection of light stimulus,GO:0009637~response to blue light,GO:0009638~phototropism,GO:0009640~photomorphogenesis,GO:…	0
CJHT.8887.6	AT4G17040	CLP protease R subunit 4(CLPR4)	GO:0000302~response to reactive oxygen species,GO:0006508~proteolysis,GO:0010468~regulation of gene expression	7e-61
CJHT.9206.2	AT4G15510	Photosystem II reaction center PsbP family protein(PPD1)	GO:0009611~response to wounding,GO:0015979~photosynthesis,GO:0031347~regulation of defense response,GO:0048564~photosystem I assembly,GO:2000022~regulation of jasmonic acid mediated signaling pathway	2e-97
CJHT.9206.3	AT4G15510	Photosystem II reaction center PsbP family protein(PPD1)	GO:0009611~response to wounding,GO:0015979~photosynthesis,GO:0031347~regulation of defense response,GO:0048564~photosystem I assembly,GO:2000022~regulation of jasmonic acid mediated signaling pathway	2e-97
CJHT.9358.2	AT4G33470	histone deacetylase 14(HDA14)	GO:0006325~chromatin organization,GO:0006476~protein deacetylation,GO:0030186~melatonin metabolic process,GO:0042548~regulation of photosynthesis, light reaction,GO:0090042~tubulin deacetylation	4e-162
CJHT.9849.2	AT3G01500	carbonic anhydrase 1(CA1)	GO:0009409~response to cold,GO:0010037~response to carbon dioxide,GO:0010119~regulation of stomatal movement,GO:0015976~carbon utilization,GO:0015979~photosynthesis,GO:0050832~defense response to fungus,GO:2000122~negative regulation of stomatal complex development	7e-71
CJHT.9849.6	AT3G01500	carbonic anhydrase 1(CA1)	GO:0009409~response to cold,GO:0010037~response to carbon dioxide,GO:0010119~regulation of stomatal movement,GO:0015976~carbon utilization,GO:0015979~photosynthesis,GO:0050832~defense response to fungus,GO:2000122~negative regulation of stomatal complex development	6e-101
SUGI_0137250.t1	AT1G54130	RELA/SPOT homolog 3(RSH3)	GO:0010150~leaf senescence,GO:0015969~guanosine tetraphosphate metabolic process,GO:0015970~guanosine tetraphosphate biosynthetic process,GO:0015979~photosynthesis	2e-41
SUGI_0298530.t1	AT3G01500	carbonic anhydrase 1(CA1)	GO:0009409~response to cold,GO:0010037~response to carbon dioxide,GO:0010119~regulation of stomatal movement,GO:0015976~carbon utilization,GO:0015979~photosynthesis,GO:0050832~defense response to fungus,GO:2000122~negative regulation of stomatal complex development	2e-102
SUGI_0315540.t1	AT5G08410	ferredoxin/thioredoxin reductase subunit A (variable subunit) 2(FTRA2)	GO:0015979~photosynthesis	1e-32
SUGI_0425580.t1	AT1G14920	GRAS family transcription factor family protein(GAI)	GO:0006808~regulation of nitrogen utilization,GO:0009651~response to salt stress,GO:0009723~response to ethylene,GO:0009737~response to abscisic acid,GO:0009739~response to gibberellin,GO:0009740~gibberellic acid mediated signaling pathway,GO:0009863~salicylic acid mediated signaling pathway,GO:0009867~jasmonic acid mediated signaling pathway,GO:0009938~negative regulation of gibberellic acid med…	7e-161
SUGI_0497850.t1	AT4G12290	Copper amine oxidase family protein(AT4G12290)	GO:0009308~amine metabolic process,GO:0009753~response to jasmonic acid,GO:0010118~stomatal movement,GO:1903426~regulation of reactive oxygen species biosynthetic process	0
SUGI_0499270.t1	AT1G70520	cysteine-rich RLK (RECEPTOR-like protein kinase) 2(CRK2)	GO:0006468~protein phosphorylation,GO:0009939~positive regulation of gibberellic acid mediated signaling pathway,GO:0010193~response to ozone,GO:0046777~protein autophosphorylation,GO:0052545~callose localization,GO:0072593~reactive oxygen species metabolic process	4e-115
SUGI_0748790.t1	AT1G64060	respiratory burst oxidase protein F(RBOH F)	GO:0002679~respiratory burst involved in defense response,GO:0006952~defense response,GO:0007231~osmosensory signaling pathway,GO:0009723~response to ethylene,GO:0009738~abscisic acid-activated signaling pathway,GO:0009873~ethylene-activated signaling pathway,GO:0010119~regulation of stomatal movement,GO:0033500~carbohydrate homeostasis,GO:0043069~negative regulation of programmed cell death,GO:0…	0
SUGI_0849090.t1	AT5G01530	light harvesting complex photosystem II(LHCB4.1)	GO:0009765~photosynthesis, light harvesting	6e-140
SUGI_0931380.t1	AT1G79040	photosystem II subunit R(PSBR)	GO:0010270~photosystem II oxygen evolving complex assembly,GO:0015979~photosynthesis	8e-41
SUGI_1102000.t1	AT1G70520	cysteine-rich RLK (RECEPTOR-like protein kinase) 2(CRK2)	GO:0006468~protein phosphorylation,GO:0009939~positive regulation of gibberellic acid mediated signaling pathway,GO:0010193~response to ozone,GO:0046777~protein autophosphorylation,GO:0052545~callose localization,GO:0072593~reactive oxygen species metabolic process	1e-117
SUGI_1102020.t1	AT1G70520	cysteine-rich RLK (RECEPTOR-like protein kinase) 2(CRK2)	GO:0006468~protein phosphorylation,GO:0009939~positive regulation of gibberellic acid mediated signaling pathway,GO:0010193~response to ozone,GO:0046777~protein autophosphorylation,GO:0052545~callose localization,GO:0072593~reactive oxygen species metabolic process	1e-111
SUGI_1102160.t1	AT1G70520	cysteine-rich RLK (RECEPTOR-like protein kinase) 2(CRK2)	GO:0006468~protein phosphorylation,GO:0009939~positive regulation of gibberellic acid mediated signaling pathway,GO:0010193~response to ozone,GO:0046777~protein autophosphorylation,GO:0052545~callose localization,GO:0072593~reactive oxygen species metabolic process	1e-124
SUGI_1144020.t1	AT2G30950	FtsH extracellular protease family(VAR2)	GO:0006508~proteolysis,GO:0009658~chloroplast organization,GO:0010027~thylakoid membrane organization,GO:0010205~photoinhibition,GO:0010206~photosystem II repair,GO:0010304~PSII associated light-harvesting complex II catabolic process,GO:0030163~protein catabolic process,GO:0048564~photosystem I assembly,GO:0072593~reactive oxygen species metabolic process	0
SUGI_1175510.t1	AT4G09650	F-type H+-transporting ATPase subunit delta(ATPD)	GO:0009409~response to cold,GO:0009772~photosynthetic electron transport in photosystem II,GO:0009773~photosynthetic electron transport in photosystem I,GO:0015979~photosynthesis	4e-50
SUGI_1520850.t1	AT1G70520	cysteine-rich RLK (RECEPTOR-like protein kinase) 2(CRK2)	GO:0006468~protein phosphorylation,GO:0009939~positive regulation of gibberellic acid mediated signaling pathway,GO:0010193~response to ozone,GO:0046777~protein autophosphorylation,GO:0052545~callose localization,GO:0072593~reactive oxygen species metabolic process	1e-90
SUGI_1523160.t1	AT1G70520	cysteine-rich RLK (RECEPTOR-like protein kinase) 2(CRK2)	GO:0006468~protein phosphorylation,GO:0009939~positive regulation of gibberellic acid mediated signaling pathway,GO:0010193~response to ozone,GO:0046777~protein autophosphorylation,GO:0052545~callose localization,GO:0072593~reactive oxygen species metabolic process	8e-84
a. GO term related to reactive oxygen species response and photosynthesis were shown in bold.
