# Supplementary material for: Transcriptome differentiation in Cryptomeria japonica trees with different origins growing in the north and south of Japan
Source: PLoS One. 2025 Sep 26;20(9):e0320549. doi: 10.1371/journal.pone.0320549 (PMC12469258; doi:10.1371/journal.pone.0320549)
Supplement: S11 Table — (XLSX) [file pone.0320549.s019.xlsx]

## Sheet: S11Table
S11 Table. Detected correlation beween eigengene expresison and bioclimatic variables
Climatic variables	description	IBRa	KMTa	MYGa
bio1	mean annual air temperature	MEgrey60 (0.65)	MEturquoise (0.65),MEgrey60 (-0.66)	MEgrey60 (0.72)
bio4	temperature seasonality	MEdarkred(0.68), MEgrey60 (-0.66)	MEturquoise (-0.67), MEpurple(-0.63), MEgrey60 (-0.78)	MEdarkred(0.65), MEgrey60 (-0.75)
bio6	mean daily minimum air temperature of the coldest month		MEred(-0.71), MEturquoise (0.78), MEpurple(0.65), MEgrey60 (0.71)	MEgrey60 (-0.70)
bio7	annual range of air temperature	MEdarkred(0.66), MEgrey60 (-0.65)	MEsalmon(0.64), MEturquoise (-0.66), MEgrey60 (-0.75)	MEgrey60 (-0.73)
bio9	mean daily mean air temperatures of the driest quarter		MEred(-0.64), MEturquoise (0.67)
bio11	mean daily mean air temperatures of the coldest quarter		MEgreen(-0.63), MEgrey60 (-0.66), MEturquoise (0.70)	MEgrey60 (0.70)
bio15	precipitation seasonality	MEdarkred(-0.68)	MEdarkred(-0.63)
a. Numbers in parentheses indicate correlation coefficients.
